# Supplementary material for: Genome-wide association analysis reveals new insights into the genetic architecture of defensive, agro-morphological and quality-related traits in cassava
Source: Plant Mol Biol. 2020 Jul 30;109(3):195–213. doi: 10.1007/s11103-020-01038-3 (PMC9162993; doi:10.1007/s11103-020-01038-3)
Supplement: Supplementary file 2 — Supplementary material 2 (XLSX 736.9 kb) [file 11103_2020_1038_MOESM2_ESM.xlsx]

## Sheet: Manuscript information
	Manuscript Information
Journal	Plant Molecular Biology
Title	Genome-wide association analysis reveals new insights into the genetic architecture of defensive, agro-morphological and quality-related traits in cassava
Authors	Ismail Yusuf Rabbi1*, Siraj Ismail Kayondo1, Guillaume Bauchet2, Muyideen Yusuf1, Cynthia Idhigu Aghogho1, Kayode Ogunpaimo1, Ruth Uwugiaren1, Ikpan Andrew Smith1, Prasad Peteti1, Afolabi Agbona1, Elizabeth Parkes1, Ezenwaka Lydia3, Marnin Wolfe5, Jean-Luc Jannink5,6, Chiedozie Egesi1,3,4, and Peter Kulakow1
Affiliations	1 International Institute of Tropical Agriculture (IITA), Ibadan, Oyo State, 200001 Nigeria, 2 Boyce Thompson Institute, Ithaca, New York 14853; 3 National Root Crops Research Institute (NRCRI), PMB 7006, Umudike, 440221 Nigeria; 4 Global Development Department, College of Agriculture and Life Sciences, Cornell Univ., Ithaca, New York 14850; 5 Section on Plant Breeding and Genetics, School of Int…
Corresponding author	I.Rabbi@cgiar.org

## Sheet: Supplementary Table S1
Supplementary Table S1. Trials used in the GWAS study, trial type, locations, populations involved and season.
Trial name	Trial type	Location	Cycle	Season
12geneticgainUB	PYT	Ubiaja	C0	2012-2013
13.GS.C0.PYT.88.IB	PYT	Ibadan	C0	2013-2014
13.GS.C0.PYT.88.IK	PYT	Ikenne	C0	2013-2014
13.GS.C0.PYT.88.MK	PYT	Mokwa	C0	2013-2014
13geneticgainIB	CET	Ibadan	C0	2013-2014
13geneticgainUB	CET	Ubiaja	C0	2013-2014
14.GS.C0.PYT.88.IB	PYT	Ibadan	C0	2014-2015
14.GS.C0.PYT.88.IK	PYT	Ikenne	C0	2014-2015
14.GS.C0.PYT.88.MK	PYT	Mokwa	C0	2014-2015
14.GS.C0.PYT.88.UB	PYT	Ubiaja	C0	2014-2015
14geneticgainIB	CET	Ibadan	C0	2014-2015
14geneticgainUB	CET	Ubiaja	C0	2014-2015
15.GS.C0.PYT.88.IB	PYT	Ibadan	C0	2015-2016
15.GS.C0.PYT.88.IK	PYT	Ikenne	C0	2015-2016
15.GS.C0.PYT.88.MK	PYT	Mokwa	C0	2015-2016
15.GS.C0.PYT.88.UB	PYT	Ubiaja	C0	2015-2016
15geneticgainIB	CET	Ibadan	C0	2015-2016
15geneticgainUB	CET	Ubiaja	C0	2015-2016
13.GS.C0.C1.CB.244.UB	CET	Ubiaja	C0+C1	2013-2014
14.GS.C0.C1.CB.EC.244.UB	Expanded CET	Ubiaja	C0+C1	2014-2015
15.GS.C0.C1.AYT.58.UB	AYT	Ubiaja	C0+C1	2015-2016
15.GS.C0.C1.CE.244.UB	CET	Ubiaja	C0+C1	2015-2016
15.GS.C0.C1.C2.PYT.571.IB	PYT	Ibadan	C0+C1+C2	2015-2016
15.GS.C0.C1.C2.PYT.571.MK	PYT	Mokwa	C0+C1+C2	2015-2016
13.GS.C1.CE.864.IB	CET	Ibadan	C1	2013-2014
13.GS.C1.CE.858.MK	CET	Mokwa	C1	2013-2014
14.GS.C1.CE.246.IK	CET	Ikenne	C1	2014-2015
14.GS.C1.EC.293.IB	Expanded CET	Ibadan	C1	2014-2015
14.GS.C1.EC.331.IK	Expanded CET	Ikenne	C1	2014-2015
14.GS.C1.EC.329.MK	Expanded CET	Mokwa	C1	2014-2015
15.GS.C1.AYT.28.IB	AYT	Ibadan	C1	2015-2016
15.GS.C1.AYT.28.IK	AYT	Ikenne	C1	2015-2016
15.GS.C1.AYT.28.MK	AYT	Mokwa	C1	2015-2016
15.GS.C1.AYT.29.IK	AYT	Ikenne	C1	2015-2016
15.GS.C1.AYT.29.MK	AYT	Mokwa	C1	2015-2016
15.GS.C1.AYT.42.UB	AYT	Ubiaja	C1	2015-2016
15.GS.C1.AYT.44.IK	AYT	Ikenne	C1	2015-2016
15.GS.C1.AYT.44.MK	AYT	Mokwa	C1	2015-2016
15.GS.C1.AYT.44.UB	AYT	Ubiaja	C1	2015-2016
15.GS.C1.CE.293.IB	CET	Ibadan	C1	2015-2016
15.GS.C1.CE.329.MK	CET	Mokwa	C1	2015-2016
13.GS.C1.CE.855.IK	CET	Ikenne	C1	2013-2014
14.GS.C2.CE.381.IB	CET	Ibadan	C2	2014-2015
14.GS.C2.CE.447.IK	CET	Ikenne	C2	2014-2015
14.GS.C2.CE.432.MK	CET	Mokwa	C2	2014-2015
14.GS.C2.CET.885.IK	CET	Ikenne	C2	2014-2015
14.GS.C3.CB.173.UB	CET	Ubiaja	C2	2014-2015
15.GS.C2.EC.161.UB	Expanded CET	Ubiaja	C2	2015-2016
15.GS.C2.CET.291.IK	CET	Ikenne	C2	2015-2016
15.GS.C2.PYT.291.MK	PYT	Mokwa	C2	2015-2016
15.GS.C2.PYT.311.IB	PYT	Ibadan	C2	2015-2016
15.GS.C2.PYT.332.IK	PYT	Ikenne	C2	2015-2016
15.GS.C2.PYT.338.MK	PYT	Mokwa	C2	2015-2016
Data download instructions on https://cassavabase.org 1. Go to Manage -> Download from the main menu 2. At “Download Phenotypes Using Lists” under Trials choose Rabbi_et_al_PlantMolBiology_2020_Trials from the public list, and under Traits choose Rabbi_et_al_PlantMolBiology_2020_Trts from the public list 3. Click download button to download the phenotyping data

## Sheet:  Supplementary Table S2
Supplementary Table S2. Clone names, GBS identifier, pedigree, clonal generation and BLUPS for the 14 traits.
							BLUPS	BLUPS	BLUPS	BLUPS	BLUPS	BLUPS	BLUPS	BLUPS	BLUPS	BLUPS	BLUPS	BLUPS	BLUPS	BLUPS
Nr	CLONE	CLONE_GBS_Identifiers	CLONE_CASSAVABASE_NAME	FemaleParent	MaleParent	cycle	CMD severity	CGM severity	Apical pubescence	Apical leaf color	Petiole color	Mature leaf greenness	Leaf shape	Plant type	Outer stem color	Root periderm color	Root cortex color	Total carotenoid	Harvest index	Dry matter content
1	2013_0002_1	2013_0002_1:250162042	TMS13F1002P0001	IITA-TMS-IBA930265	IITA-TMS-MOK980068	C1	-0.494	-0.316	-0.442	0.904	-0.979	0.535	-0.01	0.917	1.032	0.279	-0.225	0.012	0.011	1.821
2	2013_0002_10	2013_0002_10:250162051	TMS13F1002P0010	IITA-TMS-IBA930265	IITA-TMS-MOK980068	C1	-0.478	-0.421	-0.331	0.569	-0.759	0.56	0.085	NA	1.032	0.279	-0.225	-0.489	-0.034	-14.656
3	2013_0002_11	2013_0002_11:250162052	TMS13F1002P0011	IITA-TMS-IBA930265	IITA-TMS-MOK980068	C1	-0.691	-0.229	0.539	1.426	-3.19	0.664	-0.638	NA	NA	0.187	-0.437	-0.655	0.031	NA
4	2013_0002_2	2013_0002_2:250162043	TMS13F1002P0002	IITA-TMS-IBA930265	IITA-TMS-MOK980068	C1	-0.691	-1.23	0.539	1.426	-2.189	0.664	-0.638	NA	NA	0.187	-0.437	-0.655	-0.089	-11.684
6	2013_0002_4	2013_0002_4:250162045	TMS13F1002P0004	IITA-TMS-IBA930265	IITA-TMS-MOK980068	C1	-0.799	0.347	-0.361	0.92	-0.43	0.617	0.466	NA	NA	0.272	-0.248	-0.473	-0.032	1.584
7	2013_0002_5	2013_0002_5:250162046	TMS13F1002P0005	IITA-TMS-IBA930265	IITA-TMS-MOK980068	C1	-0.691	-0.229	0.539	1.426	-0.187	0.664	-0.638	NA	NA	0.187	-0.437	-0.655	-0.149	NA
9	2013_0002_8	2013_0002_8:250162049	TMS13F1002P0008	IITA-TMS-IBA930265	IITA-TMS-MOK980068	C1	-0.356	-0.656	0.688	-2.314	-1.674	0.507	-0.434	0.508	0.516	0.225	-0.192	-0.598	0.074	-0.83
10	2013_0002_9	2013_0002_9:250162050	TMS13F1002P0009	IITA-TMS-IBA930265	IITA-TMS-MOK980068	C1	-0.783	-0.147	-0.631	-1.718	-1.684	0.307	0.046	1.143	1.07	-0.05	-0.108	-0.365	0.079	-0.816
11	2013_0003_1	2013_0003_1:250162053	TMS13F1003P0001	IITA-TMS-IBA960557	IITA-TMS-IBA940006	C1	-0.099	-0.654	0.64	-5.086	-0.43	-1.385	0.466	NA	NA	0.272	-0.248	0.528	-0.142	-1.019
12	2013_0003_10	2013_0003_10:250162062	TMS13F1003P0010	IITA-TMS-IBA960557	IITA-TMS-IBA940006	C1	1.375	0.687	-0.108	-1.099	3.025	-1.468	-0.01	-2.093	1.032	0.298	-0.182	-0.437	-0.13	-1.184
13	2013_0003_11	2013_0003_11:250162063	TMS13F1003P0011	IITA-TMS-IBA960557	IITA-TMS-IBA940006	C1	-0.589	0.68	-0.314	-2.314	-1.674	0.507	-0.434	0.508	1.519	0.225	0.142	0.403	-0.116	1.073
14	2013_0003_13	2013_0003_13:250162065	TMS13F1003P0013	IITA-TMS-IBA960557	IITA-TMS-IBA940006	C1	-0.799	0.347	-0.361	0.92	-0.43	0.617	0.466	NA	NA	0.272	0.753	-0.473	-0.222	NA
15	2013_0003_14	2013_0003_14:250162066	TMS13F1003P0014	IITA-TMS-IBA960557	IITA-TMS-IBA940006	C1	2.113	0.012	0.02	-2.314	-1.674	0.507	-1.101	1.511	0.516	-0.443	-0.192	-0.265	-0.089	3.047
16	2013_0003_15	2013_0003_15:250162067	TMS13F1003P0015	IITA-TMS-IBA960557	IITA-TMS-IBA940006	C1	1.622	-0.73	-0.447	-3.333	-2.001	0.557	-1.835	NA	NA	NA	NA	NA	NA	NA
18	2013_0003_3	2013_0003_3:250162055	TMS13F1003P0003	IITA-TMS-IBA960557	IITA-TMS-IBA940006	C1	0.046	-0.73	0.333	-1.958	-1.745	0.63	-0.957	NA	NA	0.334	0.251	0.05	0.041	5.556
19	2013_0003_4	2013_0003_4:250162056	TMS13F1003P0004	IITA-TMS-IBA960557	IITA-TMS-IBA940006	C1	-0.494	-0.316	0.226	-1.099	0.356	0.535	-0.01	0.917	0.029	0.298	-0.182	-0.104	-0.037	4.676
20	2013_0003_5	2013_0003_5:250162057	TMS13F1003P0005	IITA-TMS-IBA960557	IITA-TMS-IBA940006	C1	-0.691	-1.23	0.539	-4.581	-0.187	-1.338	-0.638	NA	NA	0.187	0.565	-0.655	0.041	-0.166
21	2013_0003_6	2013_0003_6:250162058	TMS13F1003P0006	IITA-TMS-IBA960557	IITA-TMS-IBA940006	C1	1.622	-0.73	0.554	-3.333	4.004	-1.445	-1.835	NA	NA	0.303	-0.169	-0.403	0.006	6.284
22	2013_0003_7	2013_0003_7:250162059	TMS13F1003P0007	IITA-TMS-IBA960557	IITA-TMS-IBA940006	C1	-0.327	-0.922	0.67	0.569	-1.759	0.56	0.085	NA	1.032	0.279	0.776	1.012	-0.074	0.018
23	2013_0003_8	2013_0003_8:250162060	TMS13F1003P0008	IITA-TMS-IBA960557	IITA-TMS-IBA940006	C1	-0.691	-0.229	0.539	-4.581	-4.191	-1.338	-0.638	NA	NA	0.187	-0.437	-0.655	0.021	0.635
24	2013_0006_1	2013_0006_1:250162251	TMS13F1006P0001	IITA-TMS-MM960583	IITA-TMS-MOK980068	C1	-0.691	0.772	-0.462	1.426	-2.189	0.664	1.364	NA	NA	0.187	-0.437	-0.655	-0.069	3.339
26	2013_0006_11	2013_0006_11:250162261	TMS13F1006P0011	IITA-TMS-MM960583	IITA-TMS-MOK980068	C1	-0.973	-0.939	-0.526	-2.176	-3.708	0.535	-1.041	NA	-1.939	0.359	0.853	0.594	-0.057	-0.904
27	2013_0006_12	2013_0006_12:250162262	TMS13F1006P0012	IITA-TMS-MM960583	IITA-TMS-MOK980068	C1	-0.799	0.347	-0.361	0.92	-2.431	0.617	0.466	NA	NA	0.272	0.753	1.528	-0.152	1.584
28	2013_0006_13	2013_0006_13:250162263	TMS13F1006P0013	IITA-TMS-MM960583	IITA-TMS-MOK980068	C1	2.011	1.774	-0.462	1.426	3.817	0.664	-0.638	NA	NA	0.187	-0.437	0.346	-0.039	-4.973
29	2013_0006_15	2013_0006_15:250162296	TMS13F1006P0015	IITA-TMS-MM960583	IITA-TMS-MOK980068	C1	-0.085	0.021	0.546	2.049	-2.094	0.61	-0.736	NA	NA	0.245	0.198	0.471	-0.132	-6.952
30	2013_0006_2	2013_0006_2:250162252	TMS13F1006P0002	IITA-TMS-MM960583	IITA-TMS-MOK980068	C1	-0.807	-0.73	0.135	-0.731	-2.159	0.63	-0.957	NA	NA	0.334	0.251	0.05	0.02	2.287
32	2013_0006_4	2013_0006_4:250162254	TMS13F1006P0004	IITA-TMS-MM960583	IITA-TMS-MOK980068	C1	0.009	0.772	-0.462	1.426	3.817	-1.338	-0.638	NA	NA	0.187	0.565	0.346	0.021	-11.283
33	2013_0006_5	2013_0006_5:250162255	TMS13F1006P0005	IITA-TMS-MM960583	IITA-TMS-MOK980068	C1	-1.08	-0.73	-0.447	2.674	4.004	-1.445	-0.834	NA	NA	0.303	0.832	1.598	-0.054	-0.024
34	2013_0006_6	2013_0006_6:250162256	TMS13F1006P0006	IITA-TMS-MM960583	IITA-TMS-MOK980068	C1	-0.665	0.167	-0.51	0.457	-2.066	0.442	-0.875	-1.058	NA	0.239	-0.152	-0.412	0.016	-1.91
35	2013_0006_7	2013_0006_7:250162257	TMS13F1006P0007	IITA-TMS-MM960583	IITA-TMS-MOK980068	C1	-0.532	-0.013	-0.66	-2.009	-1.701	0.267	-0.214	-1.058	NA	0.206	-0.055	-0.351	0.164	0.102
36	2013_0006_8	2013_0006_8:250162258	TMS13F1006P0008	IITA-TMS-MM960583	IITA-TMS-MOK980068	C1	-0.973	-0.438	-0.526	1.829	-2.207	0.535	0.461	NA	1.07	0.359	0.853	0.594	-0.137	-0.754
37	2013_0006_9	2013_0006_9:250162259	TMS13F1006P0009	IITA-TMS-MM960583	IITA-TMS-MOK980068	C1	-0.799	0.347	-0.361	0.92	-0.43	0.617	-2.537	NA	NA	0.272	0.753	-0.473	0.078	NA
38	2013_0008_1	2013_0008_1:250162069	TMS13F1008P0001	IITA-TMS-MM964500	IITA-TMS-IBA940006	C1	-0.589	-0.322	0.354	0.357	2.997	-1.496	-0.434	-1.498	1.519	0.225	-0.192	-0.598	-0.019	0.138
40	2013_0008_12	2013_0008_12:250162080	TMS13F1008P0012	IITA-TMS-MM964500	IITA-TMS-IBA940006	C1	-0.799	0.347	-0.361	0.92	-4.433	-1.385	0.466	NA	NA	0.272	0.753	0.528	-0.142	NA
41	2013_0008_14	2013_0008_14:250162082	TMS13F1008P0014	IITA-TMS-MM964500	IITA-TMS-IBA940006	C1	-1.08	NA	0.554	-3.333	-2.001	0.557	1.168	NA	NA	NA	NA	NA	NA	NA
42	2013_0008_15	2013_0008_15:250162083	TMS13F1008P0015	IITA-TMS-MM964500	IITA-TMS-IBA940006	C1	-0.799	0.347	0.64	0.92	3.574	-1.385	0.466	NA	NA	0.272	0.753	0.528	-0.112	-7.328
43	2013_0008_16	2013_0008_16:250162084	TMS13F1008P0016	IITA-TMS-MM964500	IITA-TMS-IBA940006	C1	0.311	0.346	0.354	-0.978	-2.008	0.507	-0.768	0.508	1.519	0.225	-0.251	0.403	-0.089	-2.934
44	2013_0008_17	2013_0008_17:250162085	TMS13F1008P0017	IITA-TMS-MM964500	IITA-TMS-IBA940006	C1	-0.973	-0.438	-0.026	1.829	3.298	-1.468	-1.041	NA	1.07	0.359	0.853	0.594	0.083	0.448
45	2013_0008_18	2013_0008_18:250162086	TMS13F1008P0018	IITA-TMS-MM964500	IITA-TMS-IBA940006	C1	-0.727	0.687	0.226	1.571	-2.313	0.535	-0.01	0.917	1.032	0.279	-0.225	0.512	-0.064	1.558
46	2013_0008_19	2013_0008_19:250162087	TMS13F1008P0019	IITA-TMS-MM964500	IITA-TMS-IBA940006	C1	2.384	-0.029	-0.627	1.029	3.225	0.502	-1.01	NA	1.519	NA	NA	NA	NA	NA
47	2013_0008_2	2013_0008_2:250162070	TMS13F1008P0002	IITA-TMS-MM964500	IITA-TMS-IBA940006	C1	-0.079	-0.73	-0.447	2.674	4.004	0.557	-1.835	NA	NA	0.303	0.832	0.597	0.056	0.977
48	2013_0008_20	2013_0008_20:250162088	TMS13F1008P0020	IITA-TMS-MM964500	IITA-TMS-IBA940006	C1	-0.612	-0.036	0.7	0.563	-2.429	0.439	-0.01	0.154	1.204	0.255	-0.008	0.444	-0.064	-4.002
49	2013_0008_21	2013_0008_21:250162089	TMS13F1008P0021	IITA-TMS-MM964500	IITA-TMS-IBA940006	C1	-0.494	0.353	-0.108	0.904	-1.646	0.535	-1.012	0.917	1.032	0.298	0.152	0.23	-0.01	-0.333
50	2013_0008_22	2013_0008_22:250162090	TMS13F1008P0022	IITA-TMS-MM964500	IITA-TMS-IBA940006	C1	-0.619	-0.029	0.375	-2.976	3.225	-1.501	-0.51	NA	NA	NA	NA	NA	NA	NA
51	2013_0008_23	2013_0008_23:250162091	TMS13F1008P0023	IITA-TMS-MM964500	IITA-TMS-IBA940006	C1	-0.623	0.564	-0.026	1.829	3.298	-0.467	0.461	NA	1.07	0.359	-0.148	0.594	-0.032	3.653
52	2013_0008_25	2013_0008_25:250162093	TMS13F1008P0025	IITA-TMS-MM964500	IITA-TMS-IBA940006	C1	1.646	-0.029	0.02	0.357	2.997	-0.16	-0.434	NA	-1.491	0.238	0.245	0.885	-0.019	-7.467
53	2013_0008_3	2013_0008_3:250162071	TMS13F1008P0003	IITA-TMS-MM964500	IITA-TMS-IBA940006	C1	-0.494	0.018	1.227	0.236	-1.98	0.535	-0.01	0.917	-1.977	0.279	0.276	1.012	-0.094	-1.985
54	2013_0008_4	2013_0008_4:250162072	TMS13F1008P0004	IITA-TMS-MM964500	IITA-TMS-IBA940006	C1	-0.691	-0.229	0.539	-0.577	-3.19	0.664	-0.638	NA	NA	0.187	-0.437	0.346	-0.059	NA
55	2013_0008_5	2013_0008_5:250162073	TMS13F1008P0005	IITA-TMS-MM964500	IITA-TMS-IBA940006	C1	1.923	-0.73	-0.447	0.672	-4.002	0.557	-1.835	NA	NA	NA	NA	NA	NA	NA
56	2013_0008_7	2013_0008_7:250162075	TMS13F1008P0007	IITA-TMS-MM964500	IITA-TMS-IBA940006	C1	-0.356	0.012	0.688	-2.314	2.997	-1.496	-0.434	0.508	1.519	0.225	0.142	0.403	-0.096	-6.466
57	2013_0008_9	2013_0008_9:250162077	TMS13F1008P0009	IITA-TMS-MM964500	IITA-TMS-IBA940006	C1	NA	NA	NA	NA	NA	NA	NA	NA	NA	NA	NA	NA	NA	NA
58	2013_0009_1	2013_0009_1:250162094	TMS13F1009P0001	IITA-TMS-MM964500	IITA-TMS-MOK980068	C1	-0.494	0.353	-0.442	1.571	3.025	-0.8	1.325	-0.086	1.032	0.298	0.486	0.897	-0.124	-1.296
59	2013_0009_10	2013_0009_10:250162103	TMS13F1009P0010	IITA-TMS-MM964500	IITA-TMS-MOK980068	C1	1.903	-0.654	-0.361	-1.082	-3.432	0.617	0.466	NA	NA	0.272	0.753	0.528	-0.362	NA
60	2013_0009_11	2013_0009_11:250162104	TMS13F1009P0011	IITA-TMS-MM964500	IITA-TMS-MOK980068	C1	-0.691	1.774	-0.462	-4.581	3.817	-1.338	-0.638	NA	NA	0.187	-0.437	0.346	0.061	-3.171
61	2013_0009_12	2013_0009_12:250162105	TMS13F1009P0012	IITA-TMS-MM964500	IITA-TMS-MOK980068	C1	2.03	-0.438	-0.526	-0.174	3.298	-0.467	-1.041	NA	1.07	0.359	0.352	0.594	-0.057	-3.207
62	2013_0009_14	2013_0009_14:250162107	TMS13F1009P0014	IITA-TMS-MM964500	IITA-TMS-MOK980068	C1	-0.691	-1.23	-0.462	1.426	3.817	0.664	-0.638	NA	NA	0.187	-0.437	0.346	-0.039	-1.368
63	2013_0009_15	2013_0009_15:250162108	TMS13F1009P0015	IITA-TMS-MM964500	IITA-TMS-MOK980068	C1	-1.08	0.271	-0.447	2.674	4.004	-1.445	1.168	NA	NA	0.303	-0.169	0.597	-0.124	1.378
64	2013_0009_17	2013_0009_17:250162110	TMS13F1009P0017	IITA-TMS-MM964500	IITA-TMS-MOK980068	C1	2.011	-0.229	-0.462	-0.577	3.817	-1.338	-0.638	NA	NA	0.187	0.565	0.346	0.011	NA
65	2013_0009_19	2013_0009_19:250162112	TMS13F1009P0019	IITA-TMS-MM964500	IITA-TMS-MOK980068	C1	-0.727	0.687	-0.442	0.236	-1.646	0.535	-0.01	0.917	1.032	0.298	0.33	-0.437	-0.147	3.262
66	2013_0009_2	2013_0009_2:250162095	TMS13F1009P0002	IITA-TMS-MM964500	IITA-TMS-MOK980068	C1	-0.589	0.68	-0.648	1.692	2.997	-0.828	-0.768	1.511	1.519	0.225	-0.192	0.403	-0.036	1.641
67	2013_0009_20	2013_0009_20:250162113	TMS13F1009P0020	IITA-TMS-MM964500	IITA-TMS-MOK980068	C1	-0.589	0.012	-0.648	-2.314	0.995	-0.828	-0.434	0.508	1.519	0.225	-0.192	1.07	0.058	-9.113
68	2013_0009_22	2013_0009_22:250162115	TMS13F1009P0022	IITA-TMS-MM964500	IITA-TMS-MOK980068	C1	NA	NA	NA	NA	NA	NA	NA	NA	NA	NA	NA	NA	NA	NA
69	2013_0009_23	2013_0009_23:250162116	TMS13F1009P0023	IITA-TMS-MM964500	IITA-TMS-MOK980068	C1	0.009	-0.229	-0.462	-0.577	3.817	0.664	1.364	NA	NA	0.187	0.565	0.346	0.041	-0.166
70	2013_0009_24	2013_0009_24:250162117	TMS13F1009P0024	IITA-TMS-MM964500	IITA-TMS-MOK980068	C1	-0.079	0.271	0.554	2.674	-2.001	0.557	-1.835	NA	NA	-0.698	0.832	2.599	0.006	-0.825
71	2013_0009_25	2013_0009_25:250162118	TMS13F1009P0025	IITA-TMS-MM964500	IITA-TMS-MOK980068	C1	-0.799	0.347	-0.361	0.92	3.574	-1.385	0.466	NA	NA	0.272	-0.248	1.528	-0.092	-9.431
72	2013_0009_26	2013_0009_26:250162119	TMS13F1009P0026	IITA-TMS-MM964500	IITA-TMS-MOK980068	C1	-0.691	-1.23	-0.462	1.426	-2.189	0.664	-0.638	NA	NA	0.187	-0.437	-0.655	-0.249	NA
73	2013_0009_28	2013_0009_28:250162121	TMS13F1009P0028	IITA-TMS-MM964500	IITA-TMS-MOK980068	C1	1.502	0.347	-0.361	0.92	-0.43	0.617	0.466	NA	NA	0.272	0.753	0.528	-0.222	NA
74	2013_0009_29	2013_0009_29:250162122	TMS13F1009P0029	IITA-TMS-MM964500	IITA-TMS-MOK980068	C1	-0.589	0.172	-0.648	1.025	2.997	-1.496	-0.434	1.511	0.516	0.225	-0.192	0.403	-0.082	NA
75	2013_0009_3	2013_0009_3:250162096	TMS13F1009P0003	IITA-TMS-MM964500	IITA-TMS-MOK980068	C1	1.679	0.063	-0.526	-2.176	-2.207	0.535	-1.041	NA	1.07	0.359	-0.148	-0.407	-0.132	-3.89
76	2013_0009_30	2013_0009_30:250162123	TMS13F1009P0030	IITA-TMS-MM964500	IITA-TMS-MOK980068	C1	1.923	0.271	-0.447	0.672	-3.001	0.557	1.168	NA	NA	0.303	-0.169	-0.403	-0.094	-0.925
77	2013_0009_32	2013_0009_32:250162125	TMS13F1009P0032	IITA-TMS-MM964500	IITA-TMS-MOK980068	C1	-0.691	-0.229	-0.462	1.426	-2.189	0.664	-0.638	NA	NA	0.187	-0.437	-0.655	-0.189	NA
78	2013_0009_4	2013_0009_4:250162097	TMS13F1009P0004	IITA-TMS-MM964500	IITA-TMS-MOK980068	C1	1.742	1.021	-0.442	0.904	3.025	-1.468	-0.01	-0.086	1.032	0.298	0.152	0.897	-0.003	-4.97
79	2013_0009_5	2013_0009_5:250162098	TMS13F1009P0005	IITA-TMS-MM964500	IITA-TMS-MOK980068	C1	-0.589	0.012	-0.648	1.025	-2.008	0.507	-0.434	1.511	0.516	0.225	-0.192	0.403	0.014	-5.172
80	2013_0009_6	2013_0009_6:250162099	TMS13F1009P0006	IITA-TMS-MM964500	IITA-TMS-MOK980068	C1	1.222	0.271	-0.447	2.674	4.004	0.557	-1.835	NA	NA	0.303	0.832	1.598	0.036	2.78
81	2013_0009_9	2013_0009_9:250162102	TMS13F1009P0009	IITA-TMS-MM964500	IITA-TMS-MOK980068	C1	2.223	0.271	-0.447	2.674	4.004	0.557	-1.835	NA	NA	0.303	0.832	0.597	-0.014	-0.124
82	2013_0012_10	2013_0012_10:250162135	TMS13F1012P0010	IITA-TMS-IBA996016	IITA-TMS-MOK980068	C1	-0.799	0.347	0.64	-5.086	-0.43	0.617	0.466	NA	NA	0.272	-0.248	-0.473	-0.152	6.491
83	2013_0012_14	2013_0012_14:250162298	TMS13F1012P0014	IITA-TMS-IBA996016	IITA-TMS-MOK980068	C1	0.221	-0.73	0.554	0.672	-2.001	0.557	-1.835	NA	NA	0.303	-0.169	-0.403	0.016	3.581
84	2013_0012_16	2013_0012_16:250162299	TMS13F1012P0016	IITA-TMS-IBA996016	IITA-TMS-MOK980068	C1	-0.799	0.347	-0.361	0.92	-0.43	0.617	0.466	NA	NA	0.272	-0.248	-0.473	0.068	3.487
85	2013_0012_2	2013_0012_2:250162127	TMS13F1012P0002	IITA-TMS-IBA996016	IITA-TMS-MOK980068	C1	NA	NA	NA	NA	NA	NA	NA	NA	NA	NA	NA	NA	NA	NA
86	2013_0012_5	2013_0012_5:250162130	TMS13F1012P0005	IITA-TMS-IBA996016	IITA-TMS-MOK980068	C1	-0.691	0.772	-0.462	1.426	-0.187	0.664	1.364	NA	NA	0.187	-0.437	-0.655	-0.149	-2.57
87	2013_0012_7	2013_0012_7:250162132	TMS13F1012P0007	IITA-TMS-IBA996016	IITA-TMS-MOK980068	C1	2.203	0.347	-0.361	0.92	-0.43	0.617	-2.537	NA	NA	0.272	-0.248	-0.473	-0.072	NA
88	2013_0016_1	2013_0016_1:250162879	TMS13F1016P0001	IITA-TMS-IBA010903	IITA-TMS-IBA970425	C1	-0.691	1.774	-0.462	1.426	-2.189	0.664	1.364	NA	NA	0.187	-0.437	-0.655	-0.159	4.241
89	2013_0016_2	2013_0016_2:250162880	TMS13F1016P0002	IITA-TMS-IBA010903	IITA-TMS-IBA970425	C1	-0.807	0.271	0.135	2.08	-1.549	0.63	-0.957	NA	NA	0.334	-0.118	-0.336	-0.005	4.47
90	2013_0016_3	2013_0016_3:250162881	TMS13F1016P0003	IITA-TMS-IBA010903	IITA-TMS-IBA970425	C1	2.903	0.347	-0.361	0.92	-0.43	0.617	-2.537	NA	NA	0.272	-0.248	-0.473	0.058	7.292
91	2013_0016_4	2013_0016_4:250162882	TMS13F1016P0004	IITA-TMS-IBA010903	IITA-TMS-IBA970425	C1	2.313	0.012	0.02	-0.311	-2.008	0.507	-0.768	0.508	1.519	0.225	-0.192	-0.598	-0.123	-1.615
92	2013_0016_5	2013_0016_5:250162883	TMS13F1016P0005	IITA-TMS-IBA010903	IITA-TMS-IBA970425	C1	2.03	0.063	-0.526	0.827	-1.706	0.535	-1.041	NA	1.07	0.359	-0.148	-0.407	-0.132	-0.303
93	2013_0017_1	2013_0017_1:250162300	TMS13F1017P0001	IITA-TMS-IBA010903	IITA-TMS-MOK980068	C1	-0.494	-0.316	-0.442	0.236	-0.979	0.535	-0.01	-0.086	1.032	0.298	-0.182	0.23	-0.013	6.285
94	2013_0017_10	2013_0017_10:250162309	TMS13F1017P0010	IITA-TMS-IBA010903	IITA-TMS-MOK980068	C1	-0.727	0.687	-0.442	0.236	-2.313	0.535	-0.01	-0.086	1.032	0.298	0.486	-0.437	-0.154	-1.085
95	2013_0017_2	2013_0017_2:250162301	TMS13F1017P0002	IITA-TMS-IBA010903	IITA-TMS-MOK980068	C1	2.611	1.774	-0.462	-0.577	-3.19	0.664	-2.64	NA	NA	NA	NA	NA	NA	NA
96	2013_0017_3	2013_0017_3:250162302	TMS13F1017P0003	IITA-TMS-IBA010903	IITA-TMS-MOK980068	C1	2.03	0.063	-0.526	1.829	-0.705	-0.467	-1.041	NA	0.067	0.359	-0.148	-0.407	-0.192	-3.758
97	2013_0017_4	2013_0017_4:250162303	TMS13F1017P0004	IITA-TMS-IBA010903	IITA-TMS-MOK980068	C1	-0.727	-0.316	-0.442	1.571	-1.646	-0.133	-0.01	-2.093	1.032	0.285	0.8	-0.505	0.035	-2.954
98	2013_0017_5	2013_0017_5:250162304	TMS13F1017P0005	IITA-TMS-IBA010903	IITA-TMS-MOK980068	C1	-0.589	0.68	-0.648	1.025	-1.674	0.507	0.234	0.508	1.519	0.225	0.142	-0.598	-0.176	3.934
99	2013_0017_6	2013_0017_6:250162305	TMS13F1017P0006	IITA-TMS-IBA010903	IITA-TMS-MOK980068	C1	1.679	1.065	-0.526	1.829	-1.706	0.535	-1.041	NA	1.07	0.359	-0.148	-0.407	-0.007	5.556
100	2013_0017_7	2013_0017_7:250162306	TMS13F1017P0007	IITA-TMS-IBA010903	IITA-TMS-MOK980068	C1	-0.393	1.021	-0.442	0.236	-2.313	0.535	-0.01	-0.086	0.029	0.298	0.486	0.563	-0.003	3.346
101	2013_0017_8	2013_0017_8:250162307	TMS13F1017P0008	IITA-TMS-IBA010903	IITA-TMS-MOK980068	C1	1.212	1.014	-0.648	1.692	-1.674	0.507	0.234	0.508	1.519	0.225	-0.192	-0.598	-0.102	-6.341
102	2013_0017_9	2013_0017_9:250162308	TMS13F1017P0009	IITA-TMS-IBA010903	IITA-TMS-MOK980068	C1	1.529	0.564	-0.526	1.829	-1.706	0.535	-1.041	NA	1.07	0.359	-0.148	-0.407	-0.012	3.803
103	2013_0018_1	2013_0018_1:250162310	TMS13F1018P0001	IITA-TMS-IBA010903	IITA-TMS-IBA010046	C1	-0.727	0.353	-0.108	0.236	3.025	-0.8	-0.01	-0.086	1.032	0.298	-0.182	-0.437	-0.224	0.254
104	2013_0018_10	2013_0018_10:250162319	TMS13F1018P0010	IITA-TMS-IBA010903	IITA-TMS-IBA010046	C1	-0.799	-0.654	0.64	0.92	3.574	0.617	0.466	NA	NA	0.272	-0.248	-0.473	0.018	0.984
105	2013_0018_12	2013_0018_12:250162321	TMS13F1018P0012	IITA-TMS-IBA010903	IITA-TMS-IBA010046	C1	-1.08	-0.73	0.554	0.672	4.004	-1.445	0.167	NA	NA	0.303	-0.169	-0.403	0.006	5.784
106	2013_0018_2	2013_0018_2:250162311	TMS13F1018P0002	IITA-TMS-IBA010903	IITA-TMS-IBA010046	C1	1.61	-0.229	-0.462	1.426	-2.189	0.664	1.364	NA	NA	0.187	-0.437	-0.655	-0.129	NA
107	2013_0018_3	2013_0018_3:250162312	TMS13F1018P0003	IITA-TMS-IBA010903	IITA-TMS-IBA010046	C1	-0.973	0.564	-0.526	1.829	-1.706	0.535	0.461	NA	1.07	0.359	-0.148	-0.407	-0.017	4.905
108	2013_0018_4	2013_0018_4:250162313	TMS13F1018P0004	IITA-TMS-IBA010903	IITA-TMS-IBA010046	C1	1.903	0.347	-0.361	0.92	-0.43	0.617	-2.537	NA	NA	0.272	-0.248	-0.473	-0.082	NA
109	2013_0018_7	2013_0018_7:250162316	TMS13F1018P0007	IITA-TMS-IBA010903	IITA-TMS-IBA010046	C1	-0.799	0.347	0.64	0.92	-2.431	0.617	0.466	NA	NA	0.272	-0.248	-0.473	-0.092	3.787
110	2013_0018_8	2013_0018_8:250162317	TMS13F1018P0008	IITA-TMS-IBA010903	IITA-TMS-IBA010046	C1	1.31	-0.229	-0.462	1.426	-2.189	0.664	1.364	NA	NA	0.187	-0.437	-0.655	-0.189	NA
111	2013_0018_9	2013_0018_9:250162318	TMS13F1018P0009	IITA-TMS-IBA010903	IITA-TMS-IBA010046	C1	2.03	1.566	-0.526	1.829	3.298	-0.467	-0.54	NA	NA	0.359	-0.148	-0.407	-0.137	2.652
112	2013_0024_1	2013_0024_1:250162893	TMS13F1024P0001	IITA-TMS-IBA010903	IITA-TMS-IBA020285	C1	1.212	0.68	-0.648	1.025	2.997	-0.828	-0.434	-1.498	-1.491	0.29	-0.075	0.425	-0.24	NA
113	2013_0024_3	2013_0024_3:250162895	TMS13F1024P0003	IITA-TMS-IBA010903	IITA-TMS-IBA020285	C1	-0.656	0.31	-0.552	0.136	-3.083	0.205	-0.159	-1.39	1.032	0.305	-0.021	-0.414	0.021	-2.781
114	2013_0024_4	2013_0024_4:250162896	TMS13F1024P0004	IITA-TMS-IBA010903	IITA-TMS-IBA020285	C1	-0.589	0.346	-0.648	1.025	-2.342	0.507	-0.434	-1.498	-1.491	0.225	-0.192	-0.598	0.148	0.906
115	2013_0024_5	2013_0024_5:250162897	TMS13F1024P0005	IITA-TMS-IBA010903	IITA-TMS-IBA020285	C1	-0.583	-0.407	-0.631	0.609	2.649	-1.224	-0.491	-1.483	-1.939	0.333	-0.108	-0.365	-0.002	3.445
116	2013_0024_6	2013_0024_6:250162898	TMS13F1024P0006	IITA-TMS-IBA010903	IITA-TMS-IBA020285	C1	-0.799	0.347	-0.361	0.92	-2.431	0.617	0.466	NA	NA	0.272	-0.248	-0.473	0.168	NA
117	2013_0028_1	2013_0028_1:250162322	TMS13F1028P0001	IITA-TMS-IBA940018	IITA-TMS-IBA930007	C1	-0.973	1.065	0.475	-0.174	-1.706	0.535	-0.54	NA	1.07	0.359	-0.148	-0.407	-0.042	8.46
118	2013_0028_10	2013_0028_10:250162331	TMS13F1028P0010	IITA-TMS-IBA940018	IITA-TMS-IBA930007	C1	-0.973	0.564	-0.526	1.829	-1.706	0.535	-1.041	NA	-1.939	0.359	-0.148	-0.407	0.063	1.5
119	2013_0028_11	2013_0028_11:250162332	TMS13F1028P0011	IITA-TMS-IBA940018	IITA-TMS-IBA930007	C1	0.941	1.021	-0.442	0.236	-0.311	0.535	2.66	-0.086	1.032	0.298	-0.182	-0.437	0.11	1.309
120	2013_0028_2	2013_0028_2:250162323	TMS13F1028P0002	IITA-TMS-IBA940018	IITA-TMS-IBA930007	C1	1.202	0.347	-0.361	0.92	-0.43	0.617	4.471	NA	NA	0.272	-0.248	-0.473	0.279	NA
121	2013_0028_3	2013_0028_3:250162324	TMS13F1028P0003	IITA-TMS-IBA940018	IITA-TMS-IBA930007	C1	2.011	1.774	-0.462	1.426	-0.187	0.664	5.369	NA	NA	0.187	-0.437	-0.655	-0.139	NA
122	2013_0028_4	2013_0028_4:250162325	TMS13F1028P0004	IITA-TMS-IBA940018	IITA-TMS-IBA930007	C1	-0.869	-0.438	0.521	2.043	0.272	0.526	-0.395	-0.599	-1.522	0.336	-0.149	-0.395	-0.081	3.628
123	2013_0028_5	2013_0028_5:250162326	TMS13F1028P0005	IITA-TMS-IBA940018	IITA-TMS-IBA930007	C1	-0.57	-0.241	0.919	1.076	0.518	0.472	3.855	0.769	-1.977	0.305	-0.021	-0.346	0.042	1.774
124	2013_0028_6	2013_0028_6:250162327	TMS13F1028P0006	IITA-TMS-IBA940018	IITA-TMS-IBA930007	C1	-0.022	0.346	-0.648	-2.314	-3.009	0.507	4.24	0.508	-1.491	0.225	-0.192	-0.598	0.088	0.773
125	2013_0028_8	2013_0028_8:250162329	TMS13F1028P0008	IITA-TMS-IBA940018	IITA-TMS-IBA930007	C1	-0.799	0.347	-0.361	0.92	-0.43	0.617	4.471	NA	NA	0.272	-0.248	-0.473	0.088	NA
126	2013_0028_9	2013_0028_9:250162330	TMS13F1028P0009	IITA-TMS-IBA940018	IITA-TMS-IBA930007	C1	-0.589	0.472	0.354	0.357	-1.007	0.507	2.905	0.508	-3.497	0.225	-0.256	-0.598	0.101	0.372
127	2013_0030_1	2013_0030_1:250162884	TMS13F1030P0001	IITA-TMS-IBA940018	IITA-TMS-IBA974766	C1	-0.499	0.347	-0.361	0.92	-2.431	0.617	0.466	NA	NA	0.272	-0.248	-0.473	0.068	0.984
128	2013_0030_2	2013_0030_2:250162885	TMS13F1030P0002	IITA-TMS-IBA940018	IITA-TMS-IBA974766	C1	1.61	1.774	-0.462	1.426	-0.187	-1.338	-0.638	NA	NA	0.187	-0.437	-0.655	0.021	-0.867
129	2013_0030_3	2013_0030_3:250162886	TMS13F1030P0003	IITA-TMS-IBA940018	IITA-TMS-IBA974766	C1	-1.08	-0.73	-0.447	2.674	-2.001	-1.445	1.168	NA	NA	0.303	-0.169	-0.403	0.016	-0.525
130	2013_0031_1	2013_0031_1:250162888	TMS13F1031P0001	IITA-TMS-IBA940018	IITA-TMS-IBA000203	C1	-0.799	0.347	-0.361	0.92	-4.433	0.617	0.466	NA	NA	-0.729	0.753	1.528	-0.032	-3.823
131	2013_0031_2	2013_0031_2:250162889	TMS13F1031P0002	IITA-TMS-IBA940018	IITA-TMS-IBA000203	C1	-0.691	NA	-0.462	-4.581	-4.191	0.664	-0.638	NA	NA	0.187	0.565	0.346	-0.019	-6.576
132	2013_0031_3	2013_0031_3:250162890	TMS13F1031P0003	IITA-TMS-IBA940018	IITA-TMS-IBA000203	C1	-1.08	NA	NA	NA	NA	NA	NA	NA	NA	NA	NA	NA	NA	NA
133	2013_0031_4	2013_0031_4:250162891	TMS13F1031P0004	IITA-TMS-IBA940018	IITA-TMS-IBA000203	C1	2.203	0.347	-0.361	-1.082	-0.43	0.617	0.466	NA	NA	0.272	-0.248	-0.473	0.118	-0.018
134	2013_0031_5	2013_0031_5:250162892	TMS13F1031P0005	IITA-TMS-IBA940018	IITA-TMS-IBA000203	C1	-0.691	-0.229	-0.462	-0.577	-2.189	0.664	1.364	NA	NA	0.187	-0.437	-0.655	0.181	NA
135	2013_0036_10	2013_0036_10:250162342	TMS13F1036P0010	IITA-TMS-IBA960860	IITA-TMS-IBA950279	C1	-0.564	0.912	-0.693	-0.648	-1.879	0.456	-0.388	1.428	1.519	0.179	-0.132	-0.486	0.182	5.673
136	2013_0036_2	2013_0036_2:250162334	TMS13F1036P0002	IITA-TMS-IBA960860	IITA-TMS-IBA950279	C1	-0.673	-0.411	0.571	-1.439	-2.095	0.46	-0.344	-0.138	1.12	0.294	-0.118	-0.286	0.03	2.415
137	2013_0036_3	2013_0036_3:250162335	TMS13F1036P0003	IITA-TMS-IBA960860	IITA-TMS-IBA950279	C1	1.241	1.021	-0.442	0.236	-2.313	0.535	-1.012	-0.086	1.032	0.298	-0.182	-0.437	0.057	-7.302
138	2013_0036_4	2013_0036_4:250162336	TMS13F1036P0004	IITA-TMS-IBA960860	IITA-TMS-IBA950279	C1	-0.691	1.774	-0.462	-0.577	-3.19	0.664	-0.638	NA	NA	0.187	-0.437	-0.655	-0.059	-0.667
139	2013_0036_5	2013_0036_5:250162337	TMS13F1036P0005	IITA-TMS-IBA960860	IITA-TMS-IBA950279	C1	NA	NA	NA	NA	NA	NA	NA	NA	NA	NA	NA	NA	NA	NA
140	2013_0036_6	2013_0036_6:250162338	TMS13F1036P0006	IITA-TMS-IBA960860	IITA-TMS-IBA950279	C1	-0.727	0.687	-0.442	-0.431	-1.646	-0.133	-0.01	-0.086	0.029	0.298	0.152	-0.437	0.03	2.478
141	2013_0036_8	2013_0036_8:250162340	TMS13F1036P0008	IITA-TMS-IBA960860	IITA-TMS-IBA950279	C1	-1.08	-0.73	-0.447	-3.333	-3.001	0.557	-0.834	NA	NA	0.303	-0.169	-0.403	0.216	3.681
142	2013_0036_9	2013_0036_9:250162341	TMS13F1036P0009	IITA-TMS-IBA960860	IITA-TMS-IBA950279	C1	0.741	0.353	0.56	-1.767	-1.98	-0.133	-0.01	-0.086	0.029	0.298	-0.182	-0.437	0.087	0.874
143	2013_0037_1	2013_0037_1:250162343	TMS13F1037P0001	IITA-TMS-IBA970290	IITA-TMS-IBA930007	C1	-0.623	0.063	0.475	1.829	0.296	0.535	3.465	NA	-1.939	0.359	-0.148	0.594	0.148	5.957
144	2013_0037_10	2013_0037_10:250162352	TMS13F1037P0010	IITA-TMS-IBA970290	IITA-TMS-IBA930007	C1	-0.973	-0.438	0.976	-2.176	0.296	0.535	3.465	NA	-1.939	0.359	-0.148	0.594	0.053	7.136
145	2013_0037_2	2013_0037_2:250162344	TMS13F1037P0002	IITA-TMS-IBA970290	IITA-TMS-IBA930007	C1	-0.799	1.348	0.64	-1.082	-0.43	-1.385	-0.535	NA	NA	0.272	0.753	2.529	0.048	-1.219
146	2013_0037_3	2013_0037_3:250162345	TMS13F1037P0003	IITA-TMS-IBA970290	IITA-TMS-IBA930007	C1	-0.691	0.772	-0.462	1.426	-2.189	0.664	-0.638	NA	NA	0.187	-0.437	-0.655	-0.129	8.347
147	2013_0037_4	2013_0037_4:250162346	TMS13F1037P0004	IITA-TMS-IBA970290	IITA-TMS-IBA930007	C1	-0.823	-0.939	0.976	1.829	-0.705	0.535	3.465	NA	-1.939	0.359	-0.148	-0.407	-0.172	6.808
148	2013_0037_5	2013_0037_5:250162347	TMS13F1037P0005	IITA-TMS-IBA970290	IITA-TMS-IBA930007	C1	1.193	-0.226	0.63	-1.683	-1.663	0.122	2.791	-0.474	0.51	0.278	-0.143	-0.409	-0.072	3.979
149	2013_0037_6	2013_0037_6:250162348	TMS13F1037P0006	IITA-TMS-IBA970290	IITA-TMS-IBA930007	C1	-0.589	-0.991	0.688	0.357	0.328	0.507	3.573	-1.498	1.519	0.225	-0.192	1.07	-0.066	1.808
150	2013_0037_7	2013_0037_7:250162349	TMS13F1037P0007	IITA-TMS-IBA970290	IITA-TMS-IBA930007	C1	1.539	-0.272	0.249	-2.273	0.307	0.462	3.119	-0.598	-2.161	0.298	0.082	0.82	0.013	2.804
151	2013_0037_9	2013_0037_9:250162351	TMS13F1037P0009	IITA-TMS-IBA970290	IITA-TMS-IBA930007	C1	-0.691	-0.229	0.539	-4.581	-3.19	-1.338	3.366	NA	NA	0.187	-0.437	-0.655	-0.149	6.144
152	2013_0039_1	2013_0039_1:250162353	TMS13F1039P0001	IITA-TMS-IBA970290	IITA-TMS-IBA071313	C1	-0.691	-0.229	-0.462	1.426	-2.189	0.664	-1.639	NA	NA	0.187	-0.437	0.346	-0.059	NA
153	2013_0039_10	2013_0039_10:250162362	TMS13F1039P0010	IITA-TMS-IBA970290	IITA-TMS-IBA071313	C1	-0.391	-1.23	0.539	1.426	-0.187	0.664	-0.638	NA	NA	0.187	-0.437	0.346	0.091	3.54
154	2013_0039_11	2013_0039_11:250162363	TMS13F1039P0011	IITA-TMS-IBA970290	IITA-TMS-IBA071313	C1	2.223	0.271	-0.447	-3.333	-2.001	0.557	-1.835	NA	NA	0.303	-0.169	-0.403	-0.305	NA
155	2013_0039_12	2013_0039_12:250162364	TMS13F1039P0012	IITA-TMS-IBA970290	IITA-TMS-IBA071313	C1	-0.727	-0.316	0.56	0.236	-0.979	0.535	-0.01	-0.086	1.032	-0.036	0.152	1.231	-0.1	3.179
156	2013_0039_13	2013_0039_13:250162365	TMS13F1039P0013	IITA-TMS-IBA970290	IITA-TMS-IBA071313	C1	1.61	1.774	-0.462	1.426	-2.189	0.664	1.364	NA	NA	0.187	0.565	0.346	-0.129	-2.87
157	2013_0039_14	2013_0039_14:250162366	TMS13F1039P0014	IITA-TMS-IBA970290	IITA-TMS-IBA071313	C1	-1.08	0.271	-0.447	0.672	2.003	0.557	1.168	NA	NA	0.303	0.832	0.597	-0.355	NA
158	2013_0039_15	2013_0039_15:250162367	TMS13F1039P0015	IITA-TMS-IBA970290	IITA-TMS-IBA071313	C1	-0.799	0.347	0.64	-1.082	-0.43	-1.385	0.466	NA	NA	0.272	-0.248	-0.473	0.008	-4.424
159	2013_0039_16	2013_0039_16:250162368	TMS13F1039P0016	IITA-TMS-IBA970290	IITA-TMS-IBA071313	C1	-0.691	0.772	0.539	1.426	-3.19	0.664	-0.638	NA	NA	0.187	-0.437	-0.655	0.051	-1.168
160	2013_0039_17	2013_0039_17:250162369	TMS13F1039P0017	IITA-TMS-IBA970290	IITA-TMS-IBA071313	C1	2.223	0.271	-0.447	-3.333	-3.001	0.557	1.168	NA	NA	NA	NA	NA	NA	NA
161	2013_0039_18	2013_0039_18:250162370	TMS13F1039P0018	IITA-TMS-IBA970290	IITA-TMS-IBA071313	C1	-0.799	0.347	-0.361	0.92	-2.431	0.617	4.471	NA	NA	-0.729	0.753	0.528	-0.002	2.586
162	2013_0039_19	2013_0039_19:250162371	TMS13F1039P0019	IITA-TMS-IBA970290	IITA-TMS-IBA071313	C1	-0.691	-1.23	0.539	-4.581	-0.187	0.664	1.364	NA	NA	0.187	-0.437	0.346	0.171	0.134
163	2013_0039_2	2013_0039_2:250162354	TMS13F1039P0002	IITA-TMS-IBA970290	IITA-TMS-IBA071313	C1	-1.08	-0.73	0.554	-3.333	-3.001	0.557	-0.834	NA	NA	0.303	-0.169	-0.403	-0.004	5.383
164	2013_0039_20	2013_0039_20:250162372	TMS13F1039P0020	IITA-TMS-IBA970290	IITA-TMS-IBA071313	C1	1.923	0.271	-0.447	-3.333	0.001	0.557	-1.835	NA	NA	0.303	-0.169	-0.403	-0.275	0.977
165	2013_0039_21	2013_0039_21:250162373	TMS13F1039P0021	IITA-TMS-IBA970290	IITA-TMS-IBA071313	C1	2.903	0.347	-0.361	-1.082	-0.43	0.617	-2.537	NA	NA	0.272	-0.248	-0.473	-0.042	1.985
166	2013_0039_23	2013_0039_23:250162374	TMS13F1039P0023	IITA-TMS-IBA970290	IITA-TMS-IBA071313	C1	-0.691	-0.229	0.539	-0.577	-2.189	0.664	1.364	NA	NA	0.187	-0.437	-0.655	0.101	3.84
167	2013_0039_24	2013_0039_24:250162375	TMS13F1039P0024	IITA-TMS-IBA970290	IITA-TMS-IBA071313	C1	-1.08	0.271	0.554	0.672	2.003	0.557	0.167	NA	NA	0.303	0.832	1.598	-0.124	-6.833
168	2013_0039_25	2013_0039_25:250162376	TMS13F1039P0025	IITA-TMS-IBA970290	IITA-TMS-IBA071313	C1	2.203	0.347	-0.361	-3.084	-0.43	0.617	-2.537	NA	NA	-0.729	-0.248	0.528	0.198	NA
169	2013_0039_3	2013_0039_3:250162355	TMS13F1039P0003	IITA-TMS-IBA970290	IITA-TMS-IBA071313	C1	0.136	0.843	0.514	-1.327	-1.304	0.122	-0.084	0.665	1.149	0.278	-0.143	-0.409	0.096	3.844
170	2013_0039_4	2013_0039_4:250162356	TMS13F1039P0004	IITA-TMS-IBA970290	IITA-TMS-IBA071313	C1	-0.694	-0.229	0.664	1.675	-2.817	0.463	-0.107	NA	NA	0.182	-0.429	-0.533	-0.218	NA
171	2013_0039_5	2013_0039_5:250162357	TMS13F1039P0005	IITA-TMS-IBA970290	IITA-TMS-IBA071313	C1	-1.08	-0.73	0.554	-1.331	0.001	0.557	-1.835	NA	NA	0.303	-0.169	1.598	0.086	-2.227
172	2013_0039_6	2013_0039_6:250162358	TMS13F1039P0006	IITA-TMS-IBA970290	IITA-TMS-IBA071313	C1	2.903	0.347	-0.361	0.92	-0.43	0.617	-2.537	NA	NA	0.272	-0.248	-0.473	0.128	NA
173	2013_0039_7	2013_0039_7:250162359	TMS13F1039P0007	IITA-TMS-IBA970290	IITA-TMS-IBA071313	C1	-0.589	0.346	0.02	1.692	-1.674	0.507	-0.434	1.511	0.516	0.225	-0.192	-0.598	0.008	-0.764
174	2013_0039_8	2013_0039_8:250162360	TMS13F1039P0008	IITA-TMS-IBA970290	IITA-TMS-IBA071313	C1	2.38	0.063	-0.526	0.827	-0.705	0.535	-1.041	NA	0.067	0.415	-0.128	0.591	-0.351	NA
175	2013_0039_9	2013_0039_9:250162361	TMS13F1039P0009	IITA-TMS-IBA970290	IITA-TMS-IBA071313	C1	-0.799	-0.654	0.64	0.92	-0.43	0.617	0.466	NA	NA	0.272	-0.248	1.528	-0.192	NA
176	2013_0045_1	2013_0045_1:250162377	TMS13F1045P0001	IITA-TMS-IBA970353	IITA-TMS-IBA010903	C1	-1.08	-0.73	0.554	0.672	-2.001	0.557	-0.834	NA	NA	0.303	-0.169	-0.403	-0.044	1.678
177	2013_0045_10	2013_0045_10:250162386	TMS13F1045P0010	IITA-TMS-IBA970353	IITA-TMS-IBA010903	C1	-1.08	0.271	-0.447	0.672	-2.001	0.557	-0.834	NA	NA	0.303	-0.169	-0.403	-0.054	NA
178	2013_0045_11	2013_0045_11:250162387	TMS13F1045P0011	IITA-TMS-IBA970353	IITA-TMS-IBA010903	C1	-0.799	0.347	0.64	0.92	-0.43	0.617	0.466	NA	NA	0.272	0.753	-0.473	-0.042	4.889
179	2013_0045_12	2013_0045_12:250162388	TMS13F1045P0012	IITA-TMS-IBA970353	IITA-TMS-IBA010903	C1	-0.589	0.346	-0.648	1.025	2.997	-0.828	-0.434	-1.498	1.519	0.225	0.142	-0.265	-0.179	-2.417
180	2013_0045_13	2013_0045_13:250162389	TMS13F1045P0013	IITA-TMS-IBA970353	IITA-TMS-IBA010903	C1	-0.891	0.564	0.506	2.149	-0.419	0.527	-0.408	1.165	0.832	-0.311	0.154	0.271	-0.059	2.068
181	2013_0045_14	2013_0045_14:250162390	TMS13F1045P0014	IITA-TMS-IBA970353	IITA-TMS-IBA010903	C1	-0.627	0.018	-0.442	0.236	3.025	-1.468	-0.01	-0.086	1.032	0.298	0.152	-0.437	-0.06	3.747
182	2013_0045_15	2013_0045_15:250169026	TMS13F1045P0015	IITA-TMS-IBA970353	IITA-TMS-IBA010903	C1	-0.691	-0.229	0.539	1.426	-2.189	0.664	1.364	NA	NA	0.187	-0.437	0.346	0.021	4.14
183	2013_0045_16	2013_0045_16:250169027	TMS13F1045P0016	IITA-TMS-IBA970353	IITA-TMS-IBA010903	C1	-0.783	0.103	-0.631	0.035	2.813	-1.224	-0.312	-1.11	1.07	-0.014	-0.108	-0.365	0.052	-1.289
184	2013_0045_17	2013_0045_17:250169028	TMS13F1045P0017	IITA-TMS-IBA970353	IITA-TMS-IBA010903	C1	-0.694	0.687	-0.284	0.698	2.478	-1.052	-0.078	-0.086	1.032	0.321	-0.143	0.028	-0.146	6.43
185	2013_0045_2	2013_0045_2:250162378	TMS13F1045P0002	IITA-TMS-IBA970353	IITA-TMS-IBA010903	C1	-0.099	1.348	0.64	0.92	3.574	-1.385	0.466	NA	NA	0.272	0.753	-0.473	0.008	2.686
186	2013_0045_20	2013_0045_20:250169032	TMS13F1045P0020	IITA-TMS-IBA970353	IITA-TMS-IBA010903	C1	-0.799	0.347	-0.361	0.92	3.574	-1.385	0.466	NA	NA	NA	NA	NA	NA	NA
187	2013_0045_3	2013_0045_3:250162379	TMS13F1045P0003	IITA-TMS-IBA970353	IITA-TMS-IBA010903	C1	-0.391	1.774	-0.462	-0.577	-3.19	0.664	-0.638	NA	NA	0.187	-0.437	-0.655	-0.019	1.436
188	2013_0045_4	2013_0045_4:250162380	TMS13F1045P0004	IITA-TMS-IBA970353	IITA-TMS-IBA010903	C1	-0.079	0.271	-0.447	2.674	4.004	-1.445	-0.834	NA	NA	0.303	-0.169	0.597	-0.044	-1.626
189	2013_0045_5	2013_0045_5:250162381	TMS13F1045P0005	IITA-TMS-IBA970353	IITA-TMS-IBA010903	C1	-0.799	0.347	-0.361	0.92	3.574	-1.385	0.466	NA	NA	NA	NA	NA	NA	NA
190	2013_0045_6	2013_0045_6:250162382	TMS13F1045P0006	IITA-TMS-IBA970353	IITA-TMS-IBA010903	C1	-0.589	0.346	-0.648	1.025	-2.008	0.507	-0.434	0.508	1.519	0.225	-0.192	-0.598	0.014	7.342
191	2013_0045_8	2013_0045_8:250162384	TMS13F1045P0008	IITA-TMS-IBA970353	IITA-TMS-IBA010903	C1	-0.727	-0.65	0.893	0.236	-1.646	0.535	-0.01	0.917	1.032	0.279	-0.225	-0.489	-0.004	5.167
192	2013_0045_9	2013_0045_9:250162385	TMS13F1045P0009	IITA-TMS-IBA970353	IITA-TMS-IBA010903	C1	-0.691	-0.229	-0.462	1.426	3.817	-1.338	-1.639	NA	NA	0.187	-0.437	0.346	-0.019	8.347
193	2013_0047_1	2013_0047_1:250169033	TMS13F1047P0001	IITA-TMS-IBA970353	IITA-TMS-IBA071313	C1	-0.691	-0.229	0.539	-0.577	3.817	-1.338	-0.638	NA	NA	0.187	-0.437	-0.655	-0.059	1.837
194	2013_0047_10	2013_0047_10:250169042	TMS13F1047P0010	IITA-TMS-IBA970353	IITA-TMS-IBA071313	C1	2.611	-0.229	0.539	-4.581	3.817	-1.338	-0.638	NA	NA	-0.814	-0.437	-0.655	0.021	2.538
195	2013_0047_11	2013_0047_11:250169043	TMS13F1047P0011	IITA-TMS-IBA970353	IITA-TMS-IBA071313	C1	-0.807	-0.73	0.531	0.468	3.095	-1.382	-0.505	NA	NA	0.334	-0.118	-0.336	-0.001	4.235
196	2013_0047_12	2013_0047_12:250169044	TMS13F1047P0012	IITA-TMS-IBA970353	IITA-TMS-IBA071313	C1	-0.437	0.616	-0.192	-0.27	-1.073	0.475	-0.084	-0.094	0.83	0.278	-0.143	-0.409	0.119	-2.074
197	2013_0047_13	2013_0047_13:250169045	TMS13F1047P0013	IITA-TMS-IBA970353	IITA-TMS-IBA071313	C1	-0.691	-0.229	0.539	-0.577	-2.189	0.664	-0.638	NA	NA	0.187	-0.437	-0.655	-0.059	NA
198	2013_0047_14	2013_0047_14:250169046	TMS13F1047P0014	IITA-TMS-IBA970353	IITA-TMS-IBA071313	C1	-1.08	-0.73	0.554	-3.333	-3.001	0.557	-0.834	NA	NA	-0.698	-0.169	-0.403	0.006	4.682
199	2013_0047_15	2013_0047_15:250169047	TMS13F1047P0015	IITA-TMS-IBA970353	IITA-TMS-IBA071313	C1	-0.799	0.347	-0.361	0.92	3.574	-1.385	0.466	NA	NA	-0.729	-0.248	-0.473	-0.022	1.685
200	2013_0047_16	2013_0047_16:250169048	TMS13F1047P0016	IITA-TMS-IBA970353	IITA-TMS-IBA071313	C1	-0.691	-0.229	0.539	1.426	3.817	0.664	-0.638	NA	NA	0.187	-0.437	-0.655	-0.149	NA
201	2013_0047_2	2013_0047_2:250169034	TMS13F1047P0002	IITA-TMS-IBA970353	IITA-TMS-IBA071313	C1	0.622	0.271	0.554	0.672	4.004	-1.445	-0.834	NA	NA	0.303	-0.169	-0.403	0.066	6.385
202	2013_0047_3	2013_0047_3:250169035	TMS13F1047P0003	IITA-TMS-IBA970353	IITA-TMS-IBA071313	C1	-0.799	0.347	-0.361	0.92	3.574	-1.385	0.466	NA	NA	-1.73	-0.248	-0.473	-0.022	1.985
203	2013_0047_4	2013_0047_4:250169036	TMS13F1047P0004	IITA-TMS-IBA970353	IITA-TMS-IBA071313	C1	-0.691	-0.229	0.539	-4.581	3.817	-1.338	0.363	NA	NA	-0.814	-0.437	-0.655	0.041	NA
204	2013_0047_5	2013_0047_5:250169037	TMS13F1047P0005	IITA-TMS-IBA970353	IITA-TMS-IBA071313	C1	1.923	-0.73	-0.447	-3.333	-2.001	0.557	-1.835	NA	NA	NA	NA	NA	-0.245	NA
205	2013_0047_6	2013_0047_6:250169038	TMS13F1047P0006	IITA-TMS-IBA970353	IITA-TMS-IBA071313	C1	-0.799	-0.654	0.64	0.92	3.574	-1.385	0.466	NA	NA	-0.729	-0.248	-0.473	0.058	NA
206	2013_0047_7	2013_0047_7:250169039	TMS13F1047P0007	IITA-TMS-IBA970353	IITA-TMS-IBA071313	C1	-0.691	-0.229	0.539	-4.581	-3.19	0.664	-0.638	NA	NA	0.187	-0.437	0.346	0.021	0.235
207	2013_0047_8	2013_0047_8:250169040	TMS13F1047P0008	IITA-TMS-IBA970353	IITA-TMS-IBA071313	C1	-1.08	-0.73	0.554	-3.333	0.001	0.557	-0.834	NA	NA	0.303	-0.169	-0.403	0.196	-3.729
208	2013_0047_9	2013_0047_9:250169041	TMS13F1047P0009	IITA-TMS-IBA970353	IITA-TMS-IBA071313	C1	-0.799	0.347	0.64	0.92	-0.43	0.617	0.466	NA	NA	0.272	0.753	-0.473	-0.262	NA
209	2013_0050_1	2013_0050_1:250169049	TMS13F1050P0001	IITA-TMS-MM970806	IITA-TMS-IBA071313	C1	-0.627	0.687	0.226	0.904	-1.646	0.535	2.994	0.917	1.032	0.298	-0.182	-0.437	-0.097	3.813
210	2013_0050_10	2013_0050_10:250169058	TMS13F1050P0010	IITA-TMS-MM970806	IITA-TMS-IBA071313	C1	-0.727	0.581	0.67	0.569	3.245	-1.443	4.091	NA	1.032	0.279	-0.225	-0.489	-0.314	8.877
211	2013_0050_11	2013_0050_11:250169059	TMS13F1050P0011	IITA-TMS-MM970806	IITA-TMS-IBA071313	C1	-0.589	0.012	0.02	-0.978	2.997	-1.496	-0.434	0.508	1.519	0.225	-0.192	-0.598	-0.069	2.576
212	2013_0050_12	2013_0050_12:250169060	TMS13F1050P0012	IITA-TMS-MM970806	IITA-TMS-IBA071313	C1	-0.472	-0.438	-0.026	0.827	3.298	-1.468	3.465	NA	1.07	0.359	-0.148	-0.407	-0.152	3.954
213	2013_0050_13	2013_0050_13:250169061	TMS13F1050P0013	IITA-TMS-MM970806	IITA-TMS-IBA071313	C1	-0.494	-0.316	0.893	0.904	-1.646	0.535	-0.01	0.917	0.029	0.298	0.152	-0.437	0.05	-0.094
214	2013_0050_14	2013_0050_14:250169062	TMS13F1050P0014	IITA-TMS-MM970806	IITA-TMS-IBA071313	C1	-0.589	0.346	0.354	-0.978	-2.008	0.507	3.573	0.508	0.516	0.225	-0.192	-0.598	-0.099	2.543
215	2013_0050_2	2013_0050_2:250169050	TMS13F1050P0002	IITA-TMS-MM970806	IITA-TMS-IBA071313	C1	1.079	-0.322	0.688	1.025	-1.674	0.507	4.24	0.508	0.516	0.225	-0.192	-0.598	-0.059	-2.918
216	2013_0050_3	2013_0050_3:250169051	TMS13F1050P0003	IITA-TMS-MM970806	IITA-TMS-IBA071313	C1	-0.973	-0.438	0.475	0.827	3.298	-0.467	3.465	NA	1.07	0.359	-0.148	-0.407	-0.338	-2.988
217	2013_0050_5	2013_0050_5:250169053	TMS13F1050P0005	IITA-TMS-MM970806	IITA-TMS-IBA071313	C1	-0.589	-0.656	1.022	-0.311	-2.008	0.507	0.234	1.511	1.519	0.225	-0.192	-0.265	-0.089	-0.963
218	2013_0050_6	2013_0050_6:250169054	TMS13F1050P0006	IITA-TMS-MM970806	IITA-TMS-IBA071313	C1	2.18	-0.438	0.475	-2.176	-1.706	0.535	3.465	NA	0.067	0.359	-0.148	-0.407	-0.207	0.699
219	2013_0050_7	2013_0050_7:250169055	TMS13F1050P0007	IITA-TMS-MM970806	IITA-TMS-IBA071313	C1	1.375	0.018	-0.108	0.236	-1.646	0.535	-1.012	0.917	1.032	0.298	-0.182	-0.437	-0.197	1.372
220	2013_0050_9	2013_0050_9:250169057	TMS13F1050P0009	IITA-TMS-MM970806	IITA-TMS-IBA071313	C1	-0.973	-0.438	-0.526	1.829	-2.207	0.535	3.465	NA	1.07	0.359	-0.148	-0.407	-0.197	-8.065
221	2013_0051_1	2013_0051_1:250162168	TMS13F1051P0001	IITA-TMS-IBA972205	TMEB419	C1	2.203	-0.654	-0.361	-1.082	3.574	-1.385	-2.537	NA	NA	0.272	-0.248	-0.473	-0.212	-0.919
222	2013_0051_10	2013_0051_10:250162178	TMS13F1051P0010	IITA-TMS-IBA972205	TMEB419	C1	1.86	0.616	0.692	-0.27	0.338	0.475	-0.648	1.477	1.149	0.278	-0.143	-0.409	0.04	5.535
223	2013_0051_11	2013_0051_11:250162179	TMS13F1051P0011	IITA-TMS-IBA972205	TMEB419	C1	-0.691	-1.23	0.539	1.426	3.817	-1.338	-0.638	NA	NA	-0.814	-0.437	-0.655	-0.149	NA
224	2013_0051_12	2013_0051_12:250162180	TMS13F1051P0012	IITA-TMS-IBA972205	TMEB419	C1	-0.321	-0.829	1.139	-0.748	2.591	-1.333	-0.399	0.357	0.481	-0.676	-0.048	-0.368	0.088	-2.55
225	2013_0051_13	2013_0051_13:250162181	TMS13F1051P0013	IITA-TMS-IBA972205	TMEB419	C1	1.903	0.347	-0.361	-3.084	-2.431	0.617	0.466	NA	NA	-0.729	-0.248	-0.473	0.058	10.396
226	2013_0051_14	2013_0051_14:250162182	TMS13F1051P0014	IITA-TMS-IBA972205	TMEB419	C1	1.613	-0.656	1.022	-0.978	2.664	-1.496	-0.434	1.511	-1.491	-0.443	-0.192	-0.598	0.098	0.998
227	2013_0051_15	2013_0051_15:250162183	TMS13F1051P0015	IITA-TMS-IBA972205	TMEB419	C1	-0.807	-0.73	-0.277	1.281	0.261	0.63	-0.505	NA	NA	-0.231	-0.118	-0.336	-0.073	7.27
228	2013_0051_16	2013_0051_16:250162184	TMS13F1051P0016	IITA-TMS-IBA972205	TMEB419	C1	2.503	0.347	-0.361	-1.082	3.574	0.617	-2.537	NA	NA	-0.729	0.753	-0.473	-0.172	NA
229	2013_0051_17	2013_0051_17:250162185	TMS13F1051P0017	IITA-TMS-IBA972205	TMEB419	C1	0.009	-1.23	0.539	-0.577	3.817	-1.338	1.364	NA	NA	-0.814	-0.437	-0.655	0.081	-1.268
230	2013_0051_18	2013_0051_18:250162186	TMS13F1051P0018	IITA-TMS-IBA972205	TMEB419	C1	1.222	-0.73	0.554	0.672	4.004	0.557	-0.834	NA	NA	0.303	-0.169	-0.403	0.066	2.68
231	2013_0051_19	2013_0051_19:250162187	TMS13F1051P0019	IITA-TMS-IBA972205	TMEB419	C1	-0.499	-0.654	0.64	0.92	3.574	-1.385	0.466	NA	NA	0.272	-0.248	-0.473	-0.072	-2.822
232	2013_0051_2	2013_0051_2:250162170	TMS13F1051P0002	IITA-TMS-IBA972205	TMEB419	C1	1.61	-0.229	0.539	-0.577	3.817	0.664	-0.638	NA	NA	NA	NA	NA	NA	NA
233	2013_0051_20	2013_0051_20:250162188	TMS13F1051P0020	IITA-TMS-IBA972205	TMEB419	C1	-0.356	-0.322	-0.648	0.357	-1.674	0.507	-0.434	0.508	1.519	0.225	-0.192	-0.265	0.031	1.407
234	2013_0051_21	2013_0051_21:250162189	TMS13F1051P0021	IITA-TMS-IBA972205	TMEB419	C1	-0.735	-0.562	0.318	-0.005	2.584	-1.354	-0.401	-0.94	0.481	-0.951	-0.106	-0.369	0.074	-0.72
235	2013_0051_22	2013_0051_22:250162190	TMS13F1051P0022	IITA-TMS-IBA972205	TMEB419	C1	1.202	-0.654	0.64	-1.082	3.574	0.617	0.466	NA	NA	-1.73	-0.248	-0.473	0.028	-5.425
236	2013_0051_23	2013_0051_23:250162191	TMS13F1051P0023	IITA-TMS-IBA972205	TMEB419	C1	-0.691	-1.23	0.539	1.426	3.817	-1.338	-0.638	NA	NA	-0.814	-0.437	0.346	0.121	0.435
237	2013_0051_24	2013_0051_24:250162192	TMS13F1051P0024	IITA-TMS-IBA972205	TMEB419	C1	-0.765	-0.185	0.685	1.024	2.746	-0.111	0.117	-0.097	0.481	-1.202	-0.121	-0.39	-0.11	7.032
238	2013_0051_25	2013_0051_25:250162193	TMS13F1051P0025	IITA-TMS-IBA972205	TMEB419	C1	2.503	0.347	-0.361	-5.086	-2.431	0.617	-2.537	NA	NA	-1.73	-0.248	-0.473	-0.042	NA
239	2013_0051_26	2013_0051_26:250162194	TMS13F1051P0026	IITA-TMS-IBA972205	TMEB419	C1	1.61	-1.23	0.539	-4.581	-0.187	0.664	-1.639	NA	NA	0.187	-0.437	0.346	0.111	NA
240	2013_0051_27	2013_0051_27:250162195	TMS13F1051P0027	IITA-TMS-IBA972205	TMEB419	C1	0.221	0.271	0.554	-3.333	4.004	-1.445	1.168	NA	NA	-0.698	-0.169	-0.403	0.076	3.581
241	2013_0051_28	2013_0051_28:250162196	TMS13F1051P0028	IITA-TMS-IBA972205	TMEB419	C1	2.903	0.347	-0.361	-5.086	-2.431	0.617	-2.537	NA	NA	0.272	-0.248	-0.473	-0.382	NA
242	2013_0051_29	2013_0051_29:250162197	TMS13F1051P0029	IITA-TMS-IBA972205	TMEB419	C1	2.513	0.346	-0.648	-0.978	-2.342	0.507	-0.768	0.508	1.519	0.225	-0.192	-0.598	-0.082	6.607
243	2013_0051_3	2013_0051_3:250162171	TMS13F1051P0003	IITA-TMS-IBA972205	TMEB419	C1	-0.973	-0.438	-0.026	2.83	3.298	-1.468	3.465	NA	1.07	0.359	-0.148	-0.407	0.033	1.099
244	2013_0051_30	2013_0051_30:250162198	TMS13F1051P0030	IITA-TMS-IBA972205	TMEB419	C1	1.923	0.271	-0.447	-3.333	4.004	0.557	0.167	NA	NA	-0.698	-0.169	-0.403	-0.235	NA
245	2013_0051_31	2013_0051_31:250162199	TMS13F1051P0031	IITA-TMS-IBA972205	TMEB419	C1	2.203	1.348	-0.361	-5.086	-0.43	0.617	-2.537	NA	NA	0.272	-0.248	-0.473	0.028	NA
246	2013_0051_33	2013_0051_33:250162200	TMS13F1051P0033	IITA-TMS-IBA972205	TMEB419	C1	-0.589	0.346	0.02	1.692	2.997	-0.828	-0.434	0.508	-1.491	-0.109	-0.192	-0.598	0.024	0.873
247	2013_0051_34	2013_0051_34:250162201	TMS13F1051P0034	IITA-TMS-IBA972205	TMEB419	C1	-0.379	0.271	-0.447	-3.333	-2.001	0.557	1.168	NA	NA	0.303	-0.169	-0.403	0.106	6.184
248	2013_0051_36	2013_0051_36:250162202	TMS13F1051P0036	IITA-TMS-IBA972205	TMEB419	C1	0.902	-0.654	0.64	-1.082	3.574	-1.385	0.466	NA	NA	0.272	0.753	-0.473	0.008	0.483
249	2013_0051_4	2013_0051_4:250162172	TMS13F1051P0004	IITA-TMS-IBA972205	TMEB419	C1	-0.099	-0.654	-0.361	-1.082	-2.431	0.617	-2.537	NA	NA	-0.729	-0.248	-0.473	0.078	-0.418
250	2013_0051_44	2013_0051_44:250162203	TMS13F1051P0044	IITA-TMS-IBA972205	TMEB419	C1	-0.691	-1.23	0.539	1.426	3.817	0.664	-0.638	NA	NA	0.187	-0.437	-0.655	-0.189	NA
251	2013_0051_5	2013_0051_5:250162173	TMS13F1051P0005	IITA-TMS-IBA972205	TMEB419	C1	-0.564	0.459	0.311	0.69	-0.047	0.456	-0.02	-0.922	0.516	0.273	-0.132	-0.486	0.066	8.27
252	2013_0051_50	2013_0051_50:250162204	TMS13F1051P0050	IITA-TMS-IBA972205	TMEB419	C1	-1.08	-0.73	0.554	0.672	4.004	0.557	-1.835	NA	NA	0.303	-0.169	-0.403	0.086	-1.326
253	2013_0051_51	2013_0051_51:250162205	TMS13F1051P0051	IITA-TMS-IBA972205	TMEB419	C1	-0.099	1.348	-0.361	0.92	-0.43	0.617	0.466	NA	NA	0.272	-0.248	-0.473	-0.142	6.291
254	2013_0051_52	2013_0051_52:250162206	TMS13F1051P0052	IITA-TMS-IBA972205	TMEB419	C1	-0.589	0.346	1.022	1.025	2.664	-1.496	-0.434	1.511	-1.491	-0.109	-0.192	-0.265	0.155	-0.931
255	2013_0051_59	2013_0051_59:250162207	TMS13F1051P0059	IITA-TMS-IBA972205	TMEB419	C1	-1.08	-0.73	0.554	0.672	4.004	0.557	-1.835	NA	NA	-0.698	-0.169	-0.403	0.196	-1.125
256	2013_0051_6	2013_0051_6:250162174	TMS13F1051P0006	IITA-TMS-IBA972205	TMEB419	C1	2.223	-0.73	0.554	-1.331	4.004	0.557	-1.835	NA	NA	-0.698	-0.169	-0.403	-0.154	-6.833
257	2013_0051_67	2013_0051_67:250162208	TMS13F1051P0067	IITA-TMS-IBA972205	TMEB419	C1	-0.799	0.347	0.64	0.92	3.574	-1.385	0.466	NA	NA	0.272	-0.248	-0.473	-0.072	-7.828
258	2013_0051_7	2013_0051_7:250162175	TMS13F1051P0007	IITA-TMS-IBA972205	TMEB419	C1	0.202	-0.654	0.64	0.92	3.574	-1.385	0.466	NA	NA	-1.73	-0.248	-0.473	0.058	5.99
259	2013_0051_8	2013_0051_8:250162176	TMS13F1051P0008	IITA-TMS-IBA972205	TMEB419	C1	2.011	-1.23	0.539	-0.577	3.817	-1.338	-0.638	NA	NA	0.187	-0.437	-0.655	0.111	6.144
260	2013_0051_9	2013_0051_9:250162177	TMS13F1051P0009	IITA-TMS-IBA972205	TMEB419	C1	-1.08	-0.73	-0.447	-3.333	-3.001	0.557	-1.835	NA	NA	-0.698	-0.169	-0.403	-0.034	2.479
261	2013_0053_1	2013_0053_1:250162209	TMS13F1053P0001	IITA-TMS-IBA972205	IITA-TMS-IBA930007	C1	2.33	0.063	0.475	-2.176	0.296	0.535	-1.041	NA	0.067	0.359	-0.148	-0.407	-0.002	-2.406
262	2013_0053_10	2013_0053_10:250162218	TMS13F1053P0010	IITA-TMS-IBA972205	IITA-TMS-IBA930007	C1	-0.783	-0.038	0.188	-1.718	-0.447	0.307	0.046	0.543	-1.939	0.333	-0.108	-0.365	0.186	6.774
263	2013_0053_12	2013_0053_12:250162220	TMS13F1053P0012	IITA-TMS-IBA972205	IITA-TMS-IBA930007	C1	1.512	0.346	-0.648	1.025	0.328	0.507	2.237	0.508	1.519	0.225	-0.192	-0.598	-0.002	6.417
264	2013_0053_13	2013_0053_13:250162221	TMS13F1053P0013	IITA-TMS-IBA972205	IITA-TMS-IBA930007	C1	0.622	-0.73	0.554	2.674	0.001	0.557	1.168	NA	NA	0.303	-0.169	-0.403	-0.094	6.184
265	2013_0053_14	2013_0053_14:250162222	TMS13F1053P0014	IITA-TMS-IBA972205	IITA-TMS-IBA930007	C1	1.041	-0.65	0.226	0.236	-0.979	0.535	-0.01	-2.093	1.032	0.298	-0.182	-0.437	-0.007	5.383
266	2013_0053_15	2013_0053_15:250162223	TMS13F1053P0015	IITA-TMS-IBA972205	IITA-TMS-IBA930007	C1	-0.564	0.238	-0.693	-0.986	-0.047	0.456	3.993	0.416	-3.497	0.273	-0.132	-0.486	0.157	4.153
267	2013_0053_16	2013_0053_16:250162224	TMS13F1053P0016	IITA-TMS-IBA972205	IITA-TMS-IBA930007	C1	-1.08	NA	0.554	2.674	0.001	-1.445	1.168	NA	NA	0.303	-0.169	-0.403	-0.164	NA
268	2013_0053_2	2013_0053_2:250162210	TMS13F1053P0002	IITA-TMS-IBA972205	IITA-TMS-IBA930007	C1	-0.703	1.348	-0.242	1.367	0.083	0.654	4.101	NA	NA	0.323	-0.147	-0.363	0.049	4.953
269	2013_0053_3	2013_0053_3:250162211	TMS13F1053P0003	IITA-TMS-IBA972205	IITA-TMS-IBA930007	C1	-0.691	-0.229	0.539	1.426	-0.187	0.664	-0.638	NA	NA	0.187	-0.437	-0.655	0.081	-1.067
270	2013_0053_4	2013_0053_4:250162212	TMS13F1053P0004	IITA-TMS-IBA972205	IITA-TMS-IBA930007	C1	1.923	-0.73	0.554	-3.333	0.001	0.557	-1.835	NA	NA	0.303	-0.169	-0.403	0.136	-3.228
271	2013_0053_5	2013_0053_5:250162213	TMS13F1053P0005	IITA-TMS-IBA972205	IITA-TMS-IBA930007	C1	1.275	0.018	-0.442	-1.767	-0.311	-0.133	3.996	0.917	1.032	0.298	-0.182	-0.437	-0.053	4.726
272	2013_0053_6	2013_0053_6:250162214	TMS13F1053P0006	IITA-TMS-IBA972205	IITA-TMS-IBA930007	C1	0.879	0.346	0.354	-2.314	-1.674	-0.16	-0.434	-1.498	-3.497	0.225	-0.192	-0.598	0.078	1.908
273	2013_0053_7	2013_0053_7:250162215	TMS13F1053P0007	IITA-TMS-IBA972205	IITA-TMS-IBA930007	C1	0.195	-0.73	0.135	-2.357	0.261	0.63	-0.505	NA	NA	-0.323	-0.118	-0.336	0.101	1.896
274	2013_0053_8	2013_0053_8:250162216	TMS13F1053P0008	IITA-TMS-IBA972205	IITA-TMS-IBA930007	C1	1.475	-0.316	0.226	0.236	-0.311	0.535	-1.012	-2.093	-1.977	0.298	-0.182	-0.437	-0.013	0.173
275	2013_0053_9	2013_0053_9:250162217	TMS13F1053P0009	IITA-TMS-IBA972205	IITA-TMS-IBA930007	C1	-0.564	-0.451	0.558	-0.151	-0.192	0.456	-0.388	0.952	1.519	0.273	-0.132	-0.486	0.042	7.239
276	2013_0056_1	2013_0056_1:250162225	TMS13F1056P0001	IITA-TMS-IBA972205	IITA-TMS-IBA010903	C1	1.229	0.564	-0.526	2.83	0.296	0.535	0.461	NA	1.07	0.359	-0.148	-0.407	0.013	0.999
277	2013_0056_10	2013_0056_10:250162234	TMS13F1056P0010	IITA-TMS-IBA972205	IITA-TMS-IBA010903	C1	-0.973	0.063	-0.526	1.829	-1.706	0.535	-1.041	NA	1.07	0.359	-0.148	-0.407	-0.247	-0.653
278	2013_0056_12	2013_0056_12:250162236	TMS13F1056P0012	IITA-TMS-IBA972205	IITA-TMS-IBA010903	C1	2.011	0.772	-0.462	1.426	-0.187	0.664	-2.64	NA	NA	0.187	-0.437	-0.655	-0.249	NA
279	2013_0056_13	2013_0056_13:250162237	TMS13F1056P0013	IITA-TMS-IBA972205	IITA-TMS-IBA010903	C1	-0.703	0.022	-0.534	1.308	-0.411	0.462	0.117	0.404	-0.435	0.298	-0.121	0.61	0.043	0.494
280	2013_0056_14	2013_0056_14:250162238	TMS13F1056P0014	IITA-TMS-IBA972205	IITA-TMS-IBA010903	C1	-0.799	0.347	0.64	0.92	-0.43	0.617	0.466	NA	NA	0.272	0.753	0.528	-0.362	NA
281	2013_0056_15	2013_0056_15:250162239	TMS13F1056P0015	IITA-TMS-IBA972205	IITA-TMS-IBA010903	C1	1.61	0.772	-0.462	1.426	-2.189	0.664	-0.638	NA	NA	0.187	-0.437	1.347	-0.189	NA
282	2013_0056_16	2013_0056_16:250162240	TMS13F1056P0016	IITA-TMS-IBA972205	IITA-TMS-IBA010903	C1	-1.08	-0.73	-0.447	2.674	0.001	0.557	1.168	NA	NA	0.303	0.832	-0.403	-0.004	-1.726
283	2013_0056_18	2013_0056_18:250162242	TMS13F1056P0018	IITA-TMS-IBA972205	IITA-TMS-IBA010903	C1	0.61	1.774	-0.462	1.426	-2.189	0.664	-0.638	NA	NA	0.187	-0.437	-0.655	0.161	9.649
284	2013_0056_19	2013_0056_19:250162243	TMS13F1056P0019	IITA-TMS-IBA972205	IITA-TMS-IBA010903	C1	-0.801	-0.296	-0.286	2.611	-1.99	0.462	-0.61	0.053	1.333	0.318	-0.148	-0.135	-0.066	5.105
285	2013_0056_2	2013_0056_2:250162226	TMS13F1056P0002	IITA-TMS-IBA972205	IITA-TMS-IBA010903	C1	-0.799	0.347	0.64	0.92	-0.43	0.617	0.466	NA	NA	0.272	-0.248	-0.473	-0.282	NA
286	2013_0056_20	2013_0056_20:250162244	TMS13F1056P0020	IITA-TMS-IBA972205	IITA-TMS-IBA010903	C1	-0.799	1.348	-0.361	0.92	-2.431	0.617	0.466	NA	NA	0.272	-0.248	-0.473	-0.072	0.182
287	2013_0056_21	2013_0056_21:250162245	TMS13F1056P0021	IITA-TMS-IBA972205	IITA-TMS-IBA010903	C1	-0.589	0.472	-0.648	1.692	-1.674	0.507	-0.434	0.508	1.519	0.225	-0.192	-0.265	0.108	-3.168
288	2013_0056_22	2013_0056_22:250162246	TMS13F1056P0022	IITA-TMS-IBA972205	IITA-TMS-IBA010903	C1	1.622	-0.73	-0.447	2.674	-2.001	0.557	-1.835	NA	NA	0.303	-0.169	-0.403	0.326	1.478
289	2013_0056_23	2013_0056_23:250162247	TMS13F1056P0023	IITA-TMS-IBA972205	IITA-TMS-IBA010903	C1	-0.799	0.347	-0.361	0.92	-2.431	0.617	-2.537	NA	NA	0.272	-0.248	-0.473	-0.042	NA
290	2013_0056_24	2013_0056_24:250162248	TMS13F1056P0024	IITA-TMS-IBA972205	IITA-TMS-IBA010903	C1	0.078	0.012	0.354	2.36	-1.674	0.507	-0.434	0.508	-3.497	0.225	0.476	2.738	0.031	-11.073
291	2013_0056_25	2013_0056_25:250162249	TMS13F1056P0025	IITA-TMS-IBA972205	IITA-TMS-IBA010903	C1	-1.08	-0.73	-0.447	2.674	-2.001	0.557	-1.835	NA	NA	0.303	-0.169	-0.403	0.126	3.381
292	2013_0056_26	2013_0056_26:250162250	TMS13F1056P0026	IITA-TMS-IBA972205	IITA-TMS-IBA010903	C1	-0.499	0.347	-0.361	0.92	-0.43	0.617	0.466	NA	NA	0.272	-0.248	-0.473	-0.262	3.988
293	2013_0056_3	2013_0056_3:250162227	TMS13F1056P0003	IITA-TMS-IBA972205	IITA-TMS-IBA010903	C1	-0.502	0.898	-0.693	1.359	-1.202	0.456	-0.572	-0.461	-3.497	0.273	-0.132	-0.486	0.004	2.248
294	2013_0056_4	2013_0056_4:250162228	TMS13F1056P0004	IITA-TMS-IBA972205	IITA-TMS-IBA010903	C1	2.223	0.271	0.554	2.674	0.001	0.557	-1.835	NA	NA	0.303	-0.169	-0.403	-0.124	1.178
295	2013_0056_5	2013_0056_5:250162229	TMS13F1056P0005	IITA-TMS-IBA972205	IITA-TMS-IBA010903	C1	-0.799	0.347	-0.361	0.92	-0.43	0.617	0.466	NA	NA	0.272	0.753	3.53	0.088	-4.524
296	2013_0056_6	2013_0056_6:250162230	TMS13F1056P0006	IITA-TMS-IBA972205	IITA-TMS-IBA010903	C1	-0.691	1.774	-0.462	1.426	-0.187	0.664	-0.638	NA	NA	0.187	-0.437	-0.655	-0.239	NA
297	2013_0056_7	2013_0056_7:250162231	TMS13F1056P0007	IITA-TMS-IBA972205	IITA-TMS-IBA010903	C1	-1.08	-0.73	-0.447	-1.331	0.001	0.557	-1.835	NA	NA	0.303	-0.169	-0.403	-0.024	-4.33
298	2013_0056_8	2013_0056_8:250162232	TMS13F1056P0008	IITA-TMS-IBA972205	IITA-TMS-IBA010903	C1	-0.727	0.018	-0.108	0.904	-0.311	0.535	-0.01	-2.093	1.032	0.298	-0.182	-0.437	0.063	9.123
299	2013_0056_9	2013_0056_9:250162233	TMS13F1056P0009	IITA-TMS-IBA972205	IITA-TMS-IBA010903	C1	1.31	1.774	-0.462	1.426	-3.19	0.664	-0.638	NA	NA	0.187	-0.437	-0.655	-0.099	0.635
300	2013_0069_41	2013_0069_41:250159501	TMS13F1069P0041	IITA-TMS-IBA982101	IITA-TMS-IBA011412	C1	-0.799	0.347	0.64	-3.084	3.574	-1.385	0.466	NA	NA	-0.729	-0.248	-0.473	0.108	0.082
301	2013_0069_42	2013_0069_42:250159502	TMS13F1069P0042	IITA-TMS-IBA982101	IITA-TMS-IBA011412	C1	-0.589	-0.656	0.688	1.025	2.997	-0.828	-0.434	1.511	0.516	-0.443	0.142	-0.265	-0.086	-3.77
302	2013_0069_44	2013_0069_44:250159504	TMS13F1069P0044	IITA-TMS-IBA982101	IITA-TMS-IBA011412	C1	-0.799	-0.654	0.64	0.92	3.574	-1.385	0.466	NA	NA	0.272	-0.248	-0.473	0.068	-2.121
303	2013_0069_45	2013_0069_45:250159506	TMS13F1069P0045	IITA-TMS-IBA982101	IITA-TMS-IBA011412	C1	2.011	-1.23	0.539	1.426	3.817	0.664	-0.638	NA	NA	0.187	-0.437	-0.655	-0.079	-1.869
304	2013_0069_46	2013_0069_46:250159507	TMS13F1069P0046	IITA-TMS-IBA982101	IITA-TMS-IBA011412	C1	-1.08	-0.73	0.554	-3.333	4.004	0.557	1.168	NA	NA	0.303	0.832	-0.403	-0.235	0.076
305	2013_0069_47	2013_0069_47:250159508	TMS13F1069P0047	IITA-TMS-IBA982101	IITA-TMS-IBA011412	C1	-0.298	-0.841	0.335	-0.859	2.403	-1.527	-0.084	-0.769	-0.811	-1.177	-0.143	-0.409	0.069	3.282
306	2013_0069_48	2013_0069_48:250159509	TMS13F1069P0048	IITA-TMS-IBA982101	IITA-TMS-IBA011412	C1	2.011	-1.23	-0.462	-0.577	3.817	-1.338	-0.638	NA	NA	0.187	-0.437	-0.655	-0.009	-3.471
307	2013_0069_49	2013_0069_49:250159510	TMS13F1069P0049	IITA-TMS-IBA982101	IITA-TMS-IBA011412	C1	-0.779	-0.73	0.554	2.674	4.004	-1.445	1.168	NA	NA	-0.698	-0.169	-0.403	0.216	-3.929
308	2013_0069_51	2013_0069_51:250159512	TMS13F1069P0051	IITA-TMS-IBA982101	IITA-TMS-IBA011412	C1	0.009	-1.23	0.539	1.426	3.817	0.664	-0.638	NA	NA	0.187	0.565	-0.655	-0.039	5.543
309	2013_0069_52	2013_0069_52:250159513	TMS13F1069P0052	IITA-TMS-IBA982101	IITA-TMS-IBA011412	C1	1.923	-0.73	0.554	0.672	4.004	-1.445	-1.835	NA	NA	-0.698	-0.169	-0.403	-0.074	-0.224
310	2013_0074_1	2013_0074_1:250159514	TMS13F1074P0001	IITA-TMS-IBA000345	IITA-TMS-IBA940006	C1	NA	NA	NA	NA	NA	NA	NA	NA	NA	NA	NA	NA	NA	NA
311	2013_0074_10	2013_0074_10:250159523	TMS13F1074P0010	IITA-TMS-IBA000345	IITA-TMS-IBA940006	C1	NA	NA	NA	NA	NA	NA	NA	NA	NA	NA	NA	NA	NA	NA
312	2013_0074_12	2013_0074_12:250159525	TMS13F1074P0012	IITA-TMS-IBA000345	IITA-TMS-IBA940006	C1	-0.799	0.347	0.64	-1.082	-0.43	0.617	0.466	NA	NA	NA	NA	NA	NA	NA
313	2013_0074_13	2013_0074_13:250159526	TMS13F1074P0013	IITA-TMS-IBA000345	IITA-TMS-IBA940006	C1	-0.691	-1.23	-0.462	1.426	-2.189	-1.338	-0.638	NA	NA	NA	NA	NA	NA	NA
314	2013_0074_14	2013_0074_14:250159527	TMS13F1074P0014	IITA-TMS-IBA000345	IITA-TMS-IBA940006	C1	NA	NA	NA	NA	NA	NA	NA	NA	NA	NA	NA	NA	NA	NA
315	2013_0074_16	2013_0074_16:250159529	TMS13F1074P0016	IITA-TMS-IBA000345	IITA-TMS-IBA940006	C1	2.011	-1.23	-0.462	-0.577	-2.189	0.664	-0.638	NA	NA	NA	NA	NA	NA	NA
316	2013_0074_17	2013_0074_17:250159530	TMS13F1074P0017	IITA-TMS-IBA000345	IITA-TMS-IBA940006	C1	-0.973	-0.438	0.475	1.829	-1.706	0.535	0.461	NA	0.067	0.359	-0.148	0.594	0.053	0.448
317	2013_0074_18	2013_0074_18:250159531	TMS13F1074P0018	IITA-TMS-IBA000345	IITA-TMS-IBA940006	C1	1.903	0.347	-0.361	-3.084	3.574	0.617	0.466	NA	NA	-0.729	-0.248	-0.473	-0.042	NA
318	2013_0074_19	2013_0074_19:250159532	TMS13F1074P0019	IITA-TMS-IBA000345	IITA-TMS-IBA940006	C1	-0.691	0.772	-0.462	1.426	-2.189	0.664	1.364	NA	NA	0.187	-0.437	0.346	-0.089	-1.869
319	2013_0074_2	2013_0074_2:250159515	TMS13F1074P0002	IITA-TMS-IBA000345	IITA-TMS-IBA940006	C1	1.879	-0.438	0.976	-0.174	-2.207	0.535	-1.041	NA	0.067	0.359	0.853	0.594	-0.197	-1.184
320	2013_0074_22	2013_0074_22:250159535	TMS13F1074P0022	IITA-TMS-IBA000345	IITA-TMS-IBA940006	C1	-0.563	-0.933	1.143	-1	-1.88	0.457	-0.017	1.444	1.519	0.271	0.026	0.846	-0.002	3.763
321	2013_0074_23	2013_0074_23:250159536	TMS13F1074P0023	IITA-TMS-IBA000345	IITA-TMS-IBA940006	C1	-1.08	0.271	-0.447	-3.333	-2.001	0.557	1.168	NA	NA	NA	NA	NA	-0.325	NA
322	2013_0074_4	2013_0074_4:250159517	TMS13F1074P0004	IITA-TMS-IBA000345	IITA-TMS-IBA940006	C1	2.011	0.772	-0.462	1.426	-2.189	0.664	-0.638	NA	NA	0.187	0.565	0.346	0.071	-1.168
323	2013_0074_5	2013_0074_5:250159518	TMS13F1074P0005	IITA-TMS-IBA000345	IITA-TMS-IBA940006	C1	-0.623	0.564	-0.026	0.827	-1.706	0.535	0.461	NA	1.07	0.359	-0.148	0.594	0.023	0.098
324	2013_0074_6	2013_0074_6:250159519	TMS13F1074P0006	IITA-TMS-IBA000345	IITA-TMS-IBA940006	C1	1.674	-0.922	0.67	-0.432	0.242	0.56	0.085	NA	1.032	0.279	0.276	1.513	-0.164	1.758
325	2013_0074_7	2013_0074_7:250159520	TMS13F1074P0007	IITA-TMS-IBA000345	IITA-TMS-IBA940006	C1	0.178	0.346	-0.648	-0.311	-2.008	-0.16	-0.434	0.508	0.516	0.225	-0.192	-0.598	-0.076	-1.832
326	2013_0074_8	2013_0074_8:250159521	TMS13F1074P0008	IITA-TMS-IBA000345	IITA-TMS-IBA940006	C1	-1.08	-0.73	0.554	2.674	-2.001	0.557	-1.835	NA	NA	0.303	0.832	1.598	-0.054	5.784
327	2013_0074_9	2013_0074_9:250159522	TMS13F1074P0009	IITA-TMS-IBA000345	IITA-TMS-IBA940006	C1	1.903	-0.654	-0.361	0.92	-0.43	0.617	0.466	NA	NA	0.272	0.753	0.528	-0.072	NA
328	2013_0079_1	2013_0079_1:250159537	TMS13F1079P0001	IITA-TMS-IBA020131	IITA-TMS-ZAR930151	C1	1.502	-0.654	0.64	0.92	3.574	0.617	0.466	NA	NA	-0.729	-0.248	-0.473	-0.062	-5.525
329	2013_0079_10	2013_0079_10:250159546	TMS13F1079P0010	IITA-TMS-IBA020131	IITA-TMS-ZAR930151	C1	-0.799	0.347	-0.361	0.92	3.574	0.617	-1.536	NA	NA	NA	NA	NA	NA	NA
330	2013_0079_11	2013_0079_11:250159547	TMS13F1079P0011	IITA-TMS-IBA020131	IITA-TMS-ZAR930151	C1	1.646	0.346	-0.314	-2.314	-1.674	0.507	-0.434	0.508	1.519	0.225	-0.192	-0.598	0.074	-4.17
331	2013_0079_12	2013_0079_12:250159548	TMS13F1079P0012	IITA-TMS-IBA020131	IITA-TMS-ZAR930151	C1	2.223	0.271	0.554	2.674	4.004	0.557	-1.835	NA	NA	0.303	-0.169	-0.403	-0.134	-1.526
332	2013_0079_13	2013_0079_13:250159549	TMS13F1079P0013	IITA-TMS-IBA020131	IITA-TMS-ZAR930151	C1	-0.627	1.021	-0.442	0.904	3.025	-0.133	-0.01	-0.086	1.032	0.298	-0.182	-0.104	-0.107	-3.588
333	2013_0079_15	2013_0079_15:250159551	TMS13F1079P0015	IITA-TMS-IBA020131	IITA-TMS-ZAR930151	C1	-0.079	0.271	0.554	2.674	4.004	0.557	1.168	NA	NA	0.303	-0.169	-0.403	-0.185	NA
334	2013_0079_3	2013_0079_3:250159539	TMS13F1079P0003	IITA-TMS-IBA020131	IITA-TMS-ZAR930151	C1	2.18	0.063	0.475	1.829	2.798	-0.467	-1.041	NA	0.067	-1.142	-0.148	-0.407	-0.072	-0.603
335	2013_0079_4	2013_0079_4:250159540	TMS13F1079P0004	IITA-TMS-IBA020131	IITA-TMS-ZAR930151	C1	-0.799	-0.654	0.64	0.92	3.574	0.617	0.466	NA	NA	-0.729	0.753	-0.473	-0.092	NA
336	2013_0079_6	2013_0079_6:250159542	TMS13F1079P0006	IITA-TMS-IBA020131	IITA-TMS-ZAR930151	C1	1.529	0.063	0.475	2.83	-0.705	0.535	-1.041	NA	1.07	0.359	-0.148	-0.407	-0.047	-2.306
337	2013_0079_8	2013_0079_8:250159544	TMS13F1079P0008	IITA-TMS-IBA020131	IITA-TMS-ZAR930151	C1	1.61	-1.23	-0.462	1.426	3.817	-1.338	-0.638	NA	NA	0.187	-0.437	-0.655	-0.099	-1.468
338	2013_0079_9	2013_0079_9:250159545	TMS13F1079P0009	IITA-TMS-IBA020131	IITA-TMS-ZAR930151	C1	1.379	-0.438	0.475	1.829	3.298	-0.467	-1.041	NA	0.067	-0.642	-0.148	-0.407	0.098	-3.508
339	2013_0083_1	2013_0083_1:250159552	TMS13F1083P0001	IITA-TMS-IBA020285	TMEB419	C1	-0.799	1.348	-0.361	-3.084	3.574	0.617	0.466	NA	NA	-0.729	0.753	-0.473	0.028	NA
340	2013_0083_10	2013_0083_10:250159561	TMS13F1083P0010	IITA-TMS-IBA020285	TMEB419	C1	-0.499	0.347	-0.361	0.92	-0.43	0.617	0.466	NA	NA	-0.729	-0.248	-0.473	-0.012	-13.035
341	2013_0083_11	2013_0083_11:250159562	TMS13F1083P0011	IITA-TMS-IBA020285	TMEB419	C1	-0.589	-0.656	-0.648	-2.314	-3.009	-0.16	-0.434	-1.498	-1.491	0.225	-0.192	-0.598	0.061	4.513
342	2013_0083_12	2013_0083_12:250159563	TMS13F1083P0012	IITA-TMS-IBA020285	TMEB419	C1	0.622	0.271	-0.447	-1.331	0.001	0.557	-1.835	NA	NA	-0.698	-0.169	-0.403	-0.124	NA
343	2013_0083_13	2013_0083_13:250159564	TMS13F1083P0013	IITA-TMS-IBA020285	TMEB419	C1	-0.799	0.347	-0.361	0.92	3.574	0.617	0.466	NA	NA	0.272	0.753	0.528	0.028	NA
344	2013_0083_14	2013_0083_14:250159565	TMS13F1083P0014	IITA-TMS-IBA020285	TMEB419	C1	2.011	-0.229	-0.462	-0.577	-4.191	0.664	-0.638	NA	NA	0.187	-0.437	-0.655	-0.059	-5.574
345	2013_0083_15	2013_0083_15:250159566	TMS13F1083P0015	IITA-TMS-IBA020285	TMEB419	C1	1.622	0.271	-0.447	-3.333	4.004	0.557	1.168	NA	NA	0.303	0.832	-0.403	0.016	2.079
346	2013_0083_16	2013_0083_16:250159567	TMS13F1083P0016	IITA-TMS-IBA020285	TMEB419	C1	-0.799	0.347	-0.361	0.92	3.574	-1.385	0.466	NA	NA	0.272	0.753	-0.473	0.078	2.786
347	2013_0083_17	2013_0083_17:250159568	TMS13F1083P0017	IITA-TMS-IBA020285	TMEB419	C1	-0.691	0.772	-0.462	1.426	-3.19	0.664	1.364	NA	NA	0.187	-0.437	-0.655	-0.089	6.244
348	2013_0083_18	2013_0083_18:250159569	TMS13F1083P0018	IITA-TMS-IBA020285	TMEB419	C1	1.884	-0.646	-0.53	-1.37	2.853	-1.021	-0.61	-0.748	-1.552	-0.2	-0.103	-0.4	0.077	-0.202
349	2013_0083_2	2013_0083_2:250159553	TMS13F1083P0002	IITA-TMS-IBA020285	TMEB419	C1	1.61	-1.23	-0.462	-0.577	-0.187	0.664	-0.638	NA	NA	0.187	-0.437	-0.655	-0.189	NA
350	2013_0083_20	2013_0083_20:250159571	TMS13F1083P0020	IITA-TMS-IBA020285	TMEB419	C1	-0.691	0.772	-0.462	-4.581	-3.19	0.664	1.364	NA	NA	0.187	-0.437	0.346	-0.019	-1.769
351	2013_0083_21	2013_0083_21:250159572	TMS13F1083P0021	IITA-TMS-IBA020285	TMEB419	C1	-0.807	0.271	-0.277	0.482	0.261	0.63	0.397	NA	NA	0.115	-0.118	-0.336	0.106	3.451
352	2013_0083_22	2013_0083_22:250159573	TMS13F1083P0022	IITA-TMS-IBA020285	TMEB419	C1	-0.799	0.347	-0.361	0.92	3.574	-1.385	0.466	NA	NA	-0.729	-0.248	0.528	-0.022	NA
353	2013_0083_23	2013_0083_23:250159574	TMS13F1083P0023	IITA-TMS-IBA020285	TMEB419	C1	2.011	-1.23	-0.462	1.426	-3.19	-1.338	-0.638	NA	NA	0.187	0.565	-0.655	-0.059	NA
354	2013_0083_3	2013_0083_3:250159554	TMS13F1083P0003	IITA-TMS-IBA020285	TMEB419	C1	-0.783	0.054	-0.631	-1.398	-1.684	0.307	-0.491	0.543	1.07	0.333	-0.108	-0.365	-0.014	8.041
355	2013_0083_4	2013_0083_4:250159555	TMS13F1083P0004	IITA-TMS-IBA020285	TMEB419	C1	-0.455	0.078	-0.548	-0.907	-1.334	0.455	-0.164	0.456	1.149	0.292	-0.138	-0.338	0.049	-0.53
356	2013_0083_5	2013_0083_5:250159556	TMS13F1083P0005	IITA-TMS-IBA020285	TMEB419	C1	-0.691	-0.229	-0.462	-0.577	3.817	-1.338	1.364	NA	NA	0.187	-0.437	-0.655	0.021	-0.066
357	2013_0083_6	2013_0083_6:250159557	TMS13F1083P0006	IITA-TMS-IBA020285	TMEB419	C1	0.445	-0.479	-0.534	-1.557	0.026	0.462	-0.346	0.154	-0.798	0.298	-0.12	-0.39	-0.003	1.891
358	2013_0083_7	2013_0083_7:250159558	TMS13F1083P0007	IITA-TMS-IBA020285	TMEB419	C1	-0.099	0.347	-0.361	0.92	-0.43	0.617	0.466	NA	NA	0.272	-0.248	-0.473	0.148	-8.129
359	2013_0083_8	2013_0083_8:250159559	TMS13F1083P0008	IITA-TMS-IBA020285	TMEB419	C1	1.31	0.772	-0.462	-0.577	-4.191	0.664	-0.638	NA	NA	0.187	-0.437	-0.655	-0.089	0.335
360	2013_0083_9	2013_0083_9:250159560	TMS13F1083P0009	IITA-TMS-IBA020285	TMEB419	C1	-0.379	0.271	-0.447	-3.333	-3.001	0.557	1.168	NA	NA	-0.698	-0.169	-0.403	0.046	5.784
361	2013_0087_1	2013_0087_1:250159575	TMS13F1087P0001	IITA-TMS-IBA020285	IITA-TMS-IBA980002	C1	-0.691	-1.23	0.539	-4.581	3.817	-1.338	-0.638	NA	NA	0.187	-0.437	-0.655	0.091	-4.573
362	2013_0087_10	2013_0087_10:250159584	TMS13F1087P0010	IITA-TMS-IBA020285	IITA-TMS-IBA980002	C1	1.31	-0.229	-0.462	-4.581	3.817	-1.338	-0.638	NA	NA	0.187	-0.437	0.346	-0.059	NA
363	2013_0087_11	2013_0087_11:250159585	TMS13F1087P0011	IITA-TMS-IBA020285	IITA-TMS-IBA980002	C1	1.923	0.271	0.554	-3.333	4.004	0.557	1.168	NA	NA	0.303	-0.169	-0.403	-0.275	NA
364	2013_0087_12	2013_0087_12:250159586	TMS13F1087P0012	IITA-TMS-IBA020285	IITA-TMS-IBA980002	C1	-0.727	0.353	-0.442	-1.099	-2.313	0.535	-0.01	-0.086	0.029	-0.703	-0.182	-0.437	0.06	-8.646
365	2013_0087_13	2013_0087_13:250159587	TMS13F1087P0013	IITA-TMS-IBA020285	IITA-TMS-IBA980002	C1	0.545	0.346	-0.648	-0.311	-1.674	-0.16	-0.434	-1.498	-1.491	0.225	-0.192	-0.598	-0.052	-4.838
366	2013_0087_14	2013_0087_14:250159588	TMS13F1087P0014	IITA-TMS-IBA020285	IITA-TMS-IBA980002	C1	-0.371	-0.308	0.14	-2.871	2.604	-1.536	0.12	NA	-1.827	-0.75	-0.25	-0.389	-0.004	-2.821
367	2013_0087_15	2013_0087_15:250159589	TMS13F1087P0015	IITA-TMS-IBA020285	IITA-TMS-IBA980002	C1	-0.099	0.347	-0.361	-1.082	3.574	-1.385	0.466	NA	NA	-0.729	-0.248	-0.473	-0.092	-5.025
368	2013_0087_17	2013_0087_17:250159591	TMS13F1087P0017	IITA-TMS-IBA020285	IITA-TMS-IBA980002	C1	-0.823	-0.438	-0.526	-3.178	2.798	-1.468	-0.54	NA	0.067	-0.141	-0.148	-0.407	0.113	2.952
369	2013_0087_18	2013_0087_18:250159592	TMS13F1087P0018	IITA-TMS-IBA020285	IITA-TMS-IBA980002	C1	NA	NA	NA	NA	NA	NA	NA	NA	NA	NA	NA	NA	NA	NA
370	2013_0087_19	2013_0087_19:250159593	TMS13F1087P0019	IITA-TMS-IBA020285	IITA-TMS-IBA980002	C1	-0.691	-0.229	-0.462	-4.581	3.817	-1.338	-0.638	NA	NA	0.187	-0.437	-0.655	0.031	-12.485
371	2013_0087_20	2013_0087_20:250159594	TMS13F1087P0020	IITA-TMS-IBA020285	IITA-TMS-IBA980002	C1	-1.08	0.271	-0.447	-3.333	0.001	0.557	-1.835	NA	NA	-0.698	-0.169	-0.403	0.146	0.477
372	2013_0087_3	2013_0087_3:250159577	TMS13F1087P0003	IITA-TMS-IBA020285	IITA-TMS-IBA980002	C1	-0.799	1.348	-0.361	-1.082	3.574	-1.385	0.466	NA	NA	-0.729	-0.248	-0.473	0.098	2.586
373	2013_0087_4	2013_0087_4:250159578	TMS13F1087P0004	IITA-TMS-IBA020285	IITA-TMS-IBA980002	C1	1.31	-1.23	-0.462	-0.577	3.817	-1.338	-0.638	NA	NA	-0.814	-0.437	-0.655	0.051	-6.376
374	2013_0087_5	2013_0087_5:250159579	TMS13F1087P0005	IITA-TMS-IBA020285	IITA-TMS-IBA980002	C1	NA	NA	NA	NA	NA	NA	NA	NA	NA	NA	NA	NA	NA	NA
375	2013_0087_6	2013_0087_6:250159580	TMS13F1087P0006	IITA-TMS-IBA020285	IITA-TMS-IBA980002	C1	-0.799	-0.654	0.64	-3.084	-0.43	0.617	-2.537	NA	NA	0.272	-0.248	-0.473	-0.162	-0.318
376	2013_0087_7	2013_0087_7:250159581	TMS13F1087P0007	IITA-TMS-IBA020285	IITA-TMS-IBA980002	C1	-0.589	0.346	-0.648	-0.978	-2.342	-0.16	-0.434	-1.498	-1.491	0.225	0.142	-0.598	0.145	-6.215
377	2013_0087_8	2013_0087_8:250159582	TMS13F1087P0008	IITA-TMS-IBA020285	IITA-TMS-IBA980002	C1	0.124	-0.52	0.338	-2.298	2.813	-1.224	0.046	-1.11	1.07	0.247	-0.108	-0.365	0.132	-0.125
378	2013_0087_9	2013_0087_9:250159583	TMS13F1087P0009	IITA-TMS-IBA020285	IITA-TMS-IBA980002	C1	-0.799	-0.654	0.64	-3.084	3.574	-1.385	0.466	NA	NA	0.272	-0.248	-0.473	-0.092	1.184
379	2013_0088_1	2013_0088_1:250159595	TMS13F1088P0001	IITA-TMS-IBA020285	IITA-TMS-IBA000350	C1	-0.589	0.012	0.02	1.025	2.997	-0.828	-0.434	-1.498	-3.497	0.225	-0.192	0.736	0.038	-2.367
380	2013_0088_10	2013_0088_10:250159763	TMS13F1088P0010	IITA-TMS-IBA020285	IITA-TMS-IBA000350	C1	-0.691	NA	NA	NA	NA	NA	NA	NA	NA	NA	NA	NA	NA	NA
381	2013_0088_11	2013_0088_11:250159764	TMS13F1088P0011	IITA-TMS-IBA020285	IITA-TMS-IBA000350	C1	0.922	0.271	-0.447	2.674	0.001	0.557	1.168	NA	NA	NA	NA	NA	NA	NA
382	2013_0088_2	2013_0088_2:250159596	TMS13F1088P0002	IITA-TMS-IBA020285	IITA-TMS-IBA000350	C1	-0.973	-0.438	-0.026	1.829	3.298	-1.468	0.461	NA	0.067	-1.142	0.352	0.594	0.168	4.655
383	2013_0088_3	2013_0088_3:250159755	TMS13F1088P0003	IITA-TMS-IBA020285	IITA-TMS-IBA000350	C1	1.608	0.018	-0.442	-0.431	-0.979	0.535	-0.01	-0.086	1.032	-0.036	-0.182	-0.437	0.037	1.673
384	2013_0088_4	2013_0088_4:250159756	TMS13F1088P0004	IITA-TMS-IBA020285	IITA-TMS-IBA000350	C1	-0.589	0.346	-0.648	-0.978	2.997	-1.496	-0.434	-1.498	-1.491	0.225	0.142	-0.265	-0.149	3.398
385	2013_0088_5	2013_0088_5:250159757	TMS13F1088P0005	IITA-TMS-IBA020285	IITA-TMS-IBA000350	C1	1.379	0.063	-0.526	0.827	3.298	-1.468	-1.041	NA	-1.939	0.415	-0.128	-0.41	-0.09	-1.184
386	2013_0088_6	2013_0088_6:250159758	TMS13F1088P0006	IITA-TMS-IBA020285	IITA-TMS-IBA000350	C1	3.204	0.347	-0.361	-3.084	3.574	-1.385	-2.537	NA	NA	0.272	-0.248	-0.473	-0.042	NA
387	2013_0088_7	2013_0088_7:250159759	TMS13F1088P0007	IITA-TMS-IBA020285	IITA-TMS-IBA000350	C1	-0.564	0.413	-0.693	1.353	-0.372	0.456	-0.388	-1.339	-3.497	0.273	-0.132	-0.324	0.116	6.545
388	2013_0088_9	2013_0088_9:250159762	TMS13F1088P0009	IITA-TMS-IBA020285	IITA-TMS-IBA000350	C1	-0.727	0.018	-0.442	-1.767	3.025	-1.468	-0.01	-2.093	1.032	-0.703	-0.182	-0.437	-0.073	1.041
389	2013_0093_1	2013_0093_1:250159765	TMS13F1093P0001	IITA-TMS-IBA020285	IITA-TMS-IBA071313	C1	2.903	-0.654	-0.361	-3.084	-0.43	-1.385	-2.537	NA	NA	-0.729	-0.248	-0.473	-0.032	NA
390	2013_0093_10	2013_0093_10:250159774	TMS13F1093P0010	IITA-TMS-IBA020285	IITA-TMS-IBA071313	C1	-0.587	0.296	-0.371	0.319	0.338	0.475	-0.084	-0.474	-2.175	0.267	-0.152	-0.215	0	-2.058
391	2013_0093_3	2013_0093_3:250159767	TMS13F1093P0003	IITA-TMS-IBA020285	IITA-TMS-IBA071313	C1	1.222	-0.73	0.554	2.674	4.004	-1.445	-0.834	NA	NA	-0.698	-0.169	-0.403	0.086	2.379
392	2013_0093_4	2013_0093_4:250159768	TMS13F1093P0004	IITA-TMS-IBA020285	IITA-TMS-IBA071313	C1	-0.727	1.021	-0.442	-0.431	-0.979	0.535	-0.01	-0.086	1.032	-0.369	-0.182	-0.437	0.097	-0.929
393	2013_0093_5	2013_0093_5:250159769	TMS13F1093P0005	IITA-TMS-IBA020285	IITA-TMS-IBA071313	C1	2.58	-0.029	0.02	1.025	-1.674	0.507	-0.1	1.511	0.516	0.225	-0.192	-0.265	-0.126	4.47
394	2013_0093_6	2013_0093_6:250159770	TMS13F1093P0006	IITA-TMS-IBA020285	IITA-TMS-IBA071313	C1	1.622	0.271	-0.447	-3.333	-2.001	0.557	1.168	NA	NA	-0.698	-0.169	-0.403	-0.124	NA
395	2013_0093_7	2013_0093_7:250159771	TMS13F1093P0007	IITA-TMS-IBA020285	IITA-TMS-IBA071313	C1	1.903	-0.654	-0.361	0.92	-2.431	0.617	0.466	NA	NA	0.272	-0.248	-0.473	-0.062	-0.619
396	2013_0093_8	2013_0093_8:250159772	TMS13F1093P0008	IITA-TMS-IBA020285	IITA-TMS-IBA071313	C1	-0.691	0.772	-0.462	1.426	3.817	-1.338	-0.638	NA	NA	0.187	-0.437	-0.655	0.151	-2.069
397	2013_0093_9	2013_0093_9:250159773	TMS13F1093P0009	IITA-TMS-IBA020285	IITA-TMS-IBA071313	C1	-0.783	-0.07	0.217	-0.926	2.649	-1.224	-0.312	-1.483	NA	0.333	-0.108	-0.365	0.135	-0.735
398	2013_0095_1	2013_0095_1:250159776	TMS13F1095P0001	IITA-TMS-IBA063046	IITA-TMS-IBA950279	C1	0.028	-0.939	0.475	-2.176	-1.706	0.535	-0.54	NA	1.07	0.359	-0.148	-0.407	0.168	-2.907
399	2013_0095_10	2013_0095_10:250159785	TMS13F1095P0010	IITA-TMS-IBA063046	IITA-TMS-IBA950279	C1	-0.973	0.564	0.475	0.827	0.296	0.535	-0.54	NA	1.07	0.359	-0.148	-0.407	0.133	2.652
400	2013_0095_11	2013_0095_11:250159786	TMS13F1095P0011	IITA-TMS-IBA063046	IITA-TMS-IBA950279	C1	-0.67	-0.118	0.321	-1.438	-1.103	0.477	-0.144	0.407	1.032	0.287	-0.153	-0.428	0.27	3.686
401	2013_0095_12	2013_0095_12:250159787	TMS13F1095P0012	IITA-TMS-IBA063046	IITA-TMS-IBA950279	C1	-0.691	0.772	0.539	1.426	-3.19	0.664	-0.638	NA	NA	0.187	-0.437	-0.655	0.031	3.339
402	2013_0095_13	2013_0095_13:250159788	TMS13F1095P0013	IITA-TMS-IBA063046	IITA-TMS-IBA950279	C1	-1.08	0.271	0.554	2.674	0.001	0.557	-1.835	NA	NA	0.303	-0.169	-0.403	0.246	1.378
403	2013_0095_14	2013_0095_14:250159789	TMS13F1095P0014	IITA-TMS-IBA063046	IITA-TMS-IBA950279	C1	-0.799	1.348	-0.361	0.92	-2.431	0.617	0.466	NA	NA	0.272	-0.248	-0.473	0.168	0.984
404	2013_0095_15	2013_0095_15:250159790	TMS13F1095P0015	IITA-TMS-IBA063046	IITA-TMS-IBA950279	C1	-0.589	0.346	0.02	1.025	-1.674	0.507	0.234	0.508	1.519	0.225	-0.192	-0.598	0.141	1.207
405	2013_0095_16	2013_0095_16:250159791	TMS13F1095P0016	IITA-TMS-IBA063046	IITA-TMS-IBA950279	C1	-0.798	0.271	-0.274	0.94	-0.241	0.321	-0.945	NA	NA	0.336	-0.12	-0.334	0.11	5.878
406	2013_0095_17	2013_0095_17:250159792	TMS13F1095P0017	IITA-TMS-IBA063046	IITA-TMS-IBA950279	C1	-0.799	1.348	-0.361	-1.082	-0.43	0.617	0.466	NA	NA	0.272	-0.248	-0.473	0.118	1.685
407	2013_0095_19	2013_0095_19:250159794	TMS13F1095P0019	IITA-TMS-IBA063046	IITA-TMS-IBA950279	C1	-0.783	-0.087	0.451	-1.398	-1.521	0.307	0.046	0.543	1.07	0.333	-0.108	-0.365	0.132	-0.605
408	2013_0095_2	2013_0095_2:250159777	TMS13F1095P0002	IITA-TMS-IBA063046	IITA-TMS-IBA950279	C1	-0.799	0.347	-0.361	-5.086	-2.431	0.617	0.466	NA	NA	0.272	-0.248	-0.473	0.218	2.085
409	2013_0095_20	2013_0095_20:250159795	TMS13F1095P0020	IITA-TMS-IBA063046	IITA-TMS-IBA950279	C1	-0.799	0.347	0.64	0.92	-0.43	0.617	0.466	NA	NA	0.272	-0.248	-0.473	0.158	4.488
410	2013_0095_21	2013_0095_21:250159796	TMS13F1095P0021	IITA-TMS-IBA063046	IITA-TMS-IBA950279	C1	-0.589	0.472	-0.314	-0.311	-1.674	0.507	0.234	0.508	1.519	0.238	-0.256	-0.616	-0.134	7.045
411	2013_0095_3	2013_0095_3:250159778	TMS13F1095P0003	IITA-TMS-IBA063046	IITA-TMS-IBA950279	C1	-0.691	-0.229	0.539	-4.581	-4.191	-1.338	-0.638	NA	NA	0.187	-0.437	-0.655	-0.039	5.042
412	2013_0095_4	2013_0095_4:250159779	TMS13F1095P0004	IITA-TMS-IBA063046	IITA-TMS-IBA950279	C1	0.528	0.063	0.475	-2.176	-1.706	0.535	-0.54	NA	1.07	0.359	0.352	-0.407	0.133	-0.653
413	2013_0095_5	2013_0095_5:250159780	TMS13F1095P0005	IITA-TMS-IBA063046	IITA-TMS-IBA950279	C1	0.741	0.353	0.56	0.236	-1.646	0.535	-0.01	-0.086	1.032	0.298	-0.182	-0.437	-0.104	-0.695
414	2013_0095_6	2013_0095_6:250159781	TMS13F1095P0006	IITA-TMS-IBA063046	IITA-TMS-IBA950279	C1	-0.589	-0.322	0.354	-0.311	-1.674	0.507	-0.434	0.508	1.519	-0.443	-0.192	-0.598	0.071	-1.131
415	2013_0095_7	2013_0095_7:250159782	TMS13F1095P0007	IITA-TMS-IBA063046	IITA-TMS-IBA950279	C1	-0.973	-0.438	0.475	-2.176	-2.207	0.535	-1.041	NA	1.07	0.359	-0.148	-0.407	0.068	-3.458
416	2013_0095_8	2013_0095_8:250159783	TMS13F1095P0008	IITA-TMS-IBA063046	IITA-TMS-IBA950279	C1	-0.799	1.348	-0.361	0.92	-2.431	0.617	0.466	NA	NA	0.272	-0.248	-0.473	0.148	3.086
417	2013_0101_1	2013_0101_1:250159799	TMS13F1101P0001	IITA-TMS-IBA070004	IITA-TMS-IBA930007	C1	1.529	0.063	0.976	-3.178	-1.706	0.535	3.465	NA	1.07	0.359	-0.148	-0.407	0.038	-0.081
418	2013_0101_10	2013_0101_10:250159808	TMS13F1101P0010	IITA-TMS-IBA070004	IITA-TMS-IBA930007	C1	-1.08	0.271	0.554	2.674	0.001	0.557	1.168	NA	NA	0.303	-0.169	-0.403	0.136	5.984
419	2013_0101_11	2013_0101_11:250159809	TMS13F1101P0011	IITA-TMS-IBA070004	IITA-TMS-IBA930007	C1	-0.727	0.353	0.893	-0.431	0.356	0.535	-0.01	0.917	-1.977	0.298	-0.182	-0.437	0.167	2.277
420	2013_0101_2	2013_0101_2:250159800	TMS13F1101P0002	IITA-TMS-IBA070004	IITA-TMS-IBA930007	C1	0.441	0.687	-0.442	0.904	0.356	0.535	-0.01	0.917	1.032	0.298	-0.182	-0.437	0.107	-4.544
421	2013_0101_3	2013_0101_3:250159801	TMS13F1101P0003	IITA-TMS-IBA070004	IITA-TMS-IBA930007	C1	0.009	-0.229	-0.462	1.426	-0.187	0.664	5.369	NA	NA	0.187	-0.437	-0.655	0.061	-0.166
422	2013_0101_4	2013_0101_4:250159802	TMS13F1101P0004	IITA-TMS-IBA070004	IITA-TMS-IBA930007	C1	-0.623	-0.438	-0.526	-1.175	-1.706	0.535	-0.039	NA	0.067	-0.141	-0.148	-0.407	0.133	-2.256
423	2013_0101_5	2013_0101_5:250159803	TMS13F1101P0005	IITA-TMS-IBA070004	IITA-TMS-IBA930007	C1	1.202	0.347	-0.361	0.92	-0.43	0.617	4.471	NA	NA	0.272	-0.248	-0.473	0.168	5.59
424	2013_0101_6	2013_0101_6:250159804	TMS13F1101P0006	IITA-TMS-IBA070004	IITA-TMS-IBA930007	C1	0.009	0.772	0.539	1.426	-2.189	0.664	-0.638	NA	NA	0.187	0.565	-0.655	0.101	5.042
425	2013_0101_8	2013_0101_8:250159806	TMS13F1101P0008	IITA-TMS-IBA070004	IITA-TMS-IBA930007	C1	-0.727	0.353	-0.442	0.236	-0.311	0.535	3.996	-2.093	1.032	0.298	0.152	-0.437	0.02	7.053
426	2013_0101_9	2013_0101_9:250159807	TMS13F1101P0009	IITA-TMS-IBA070004	IITA-TMS-IBA930007	C1	-0.691	1.774	-0.462	1.426	-0.187	0.664	1.364	NA	NA	NA	NA	NA	NA	NA
427	2013_0106_1	2013_0106_1:250159810	TMS13F1106P0001	IITA-TMS-IBA070004	IITA-TMS-IBA000350	C1	1.975	1.021	-0.442	-1.099	3.025	-1.468	-0.01	0.917	0.029	0.298	-0.182	-0.437	0.11	5.126
428	2013_0106_10	2013_0106_10:250159819	TMS13F1106P0010	IITA-TMS-IBA070004	IITA-TMS-IBA000350	C1	-0.727	0.018	-0.108	-1.767	-1.646	0.535	-0.01	-0.086	1.032	0.298	0.486	-0.437	0.05	3.179
429	2013_0106_11	2013_0106_11:250159820	TMS13F1106P0011	IITA-TMS-IBA070004	IITA-TMS-IBA000350	C1	-0.691	0.772	-0.462	1.426	3.817	-1.338	-0.638	NA	NA	0.187	0.565	0.346	-0.149	4.441
430	2013_0106_12	2013_0106_12:250159821	TMS13F1106P0012	IITA-TMS-IBA070004	IITA-TMS-IBA000350	C1	-0.973	0.063	-0.526	-2.176	-1.706	0.535	-0.54	NA	0.067	-0.642	-0.148	-0.407	-0.042	1.4
431	2013_0106_13	2013_0106_13:250159822	TMS13F1106P0013	IITA-TMS-IBA070004	IITA-TMS-IBA000350	C1	-0.799	0.347	-0.361	0.92	-0.43	0.617	0.466	NA	NA	0.272	0.753	0.528	0.068	-8.429
432	2013_0106_14	2013_0106_14:250159823	TMS13F1106P0014	IITA-TMS-IBA070004	IITA-TMS-IBA000350	C1	-0.619	-0.029	-0.627	-0.973	3.225	-1.501	-0.51	NA	-1.491	0.238	-0.256	-0.616	0.261	4.804
433	2013_0106_15	2013_0106_15:250159824	TMS13F1106P0015	IITA-TMS-IBA070004	IITA-TMS-IBA000350	C1	-0.973	0.063	0.475	-0.174	3.298	-0.467	0.461	NA	0.067	-0.642	-0.148	-0.407	-0.112	0.62
434	2013_0106_16	2013_0106_16:250159825	TMS13F1106P0016	IITA-TMS-IBA070004	IITA-TMS-IBA000350	C1	0.06	-0.118	0.246	-0.426	-0.958	0.477	-0.144	0.14	0.029	-0.528	-0.153	-0.428	0.116	1.177
435	2013_0106_2	2013_0106_2:250159811	TMS13F1106P0002	IITA-TMS-IBA070004	IITA-TMS-IBA000350	C1	0.009	-0.229	-0.462	-4.581	-0.187	0.664	-0.638	NA	NA	0.187	0.565	0.346	0.081	-5.574
436	2013_0106_3	2013_0106_3:250159812	TMS13F1106P0003	IITA-TMS-IBA070004	IITA-TMS-IBA000350	C1	-1.08	0.271	-0.447	2.674	-2.001	0.557	1.168	NA	NA	0.303	0.832	0.597	0.196	-5.131
437	2013_0106_4	2013_0106_4:250159813	TMS13F1106P0004	IITA-TMS-IBA070004	IITA-TMS-IBA000350	C1	-0.697	0.018	0.101	-0.866	1.336	-0.751	-0.55	-0.086	1.032	0.318	-0.147	-0.387	0.054	7.077
438	2013_0106_5	2013_0106_5:250159814	TMS13F1106P0005	IITA-TMS-IBA070004	IITA-TMS-IBA000350	C1	-0.691	-0.229	-0.462	-0.577	-2.189	0.664	-0.638	NA	NA	0.187	0.565	-0.655	0.241	NA
439	2013_0106_7	2013_0106_7:250159816	TMS13F1106P0007	IITA-TMS-IBA070004	IITA-TMS-IBA000350	C1	-0.703	0.347	-0.242	0.568	2.916	-1.358	-0.822	NA	NA	-1.683	-0.147	-0.363	0.063	7.204
440	2013_0106_8	2013_0106_8:250159817	TMS13F1106P0008	IITA-TMS-IBA070004	IITA-TMS-IBA000350	C1	1.259	-0.322	-0.156	0.257	-1.631	0.465	-0.379	0.508	0.516	0.225	0.142	-0.265	-0.226	NA
441	2013_0106_9	2013_0106_9:250159818	TMS13F1106P0009	IITA-TMS-IBA070004	IITA-TMS-IBA000350	C1	1.942	0.271	0.135	-2.357	-1.745	0.63	-0.957	NA	NA	-0.104	-0.118	-0.336	-0.012	7.56
442	2013_0107_11	2013_0107_11:250159836	TMS13F1107P0011	IITA-TMS-IBA070004	IITA-TMS-IBA010046	C1	1.923	0.271	0.554	0.672	4.004	-1.445	1.168	NA	NA	0.303	-0.169	-0.403	-0.185	2.78
443	2013_0107_3	2013_0107_3:250159828	TMS13F1107P0003	IITA-TMS-IBA070004	IITA-TMS-IBA010046	C1	-0.727	0.581	0.169	-1.434	3.245	-1.443	0.085	NA	1.032	0.279	-0.225	-0.489	0.132	-4.258
444	2013_0107_5	2013_0107_5:250159830	TMS13F1107P0005	IITA-TMS-IBA070004	IITA-TMS-IBA010046	C1	1.622	0.271	-0.447	-1.331	-2.001	0.557	-0.834	NA	NA	0.303	-0.169	-0.403	0.056	5.884
445	2013_0107_7	2013_0107_7:250159832	TMS13F1107P0007	IITA-TMS-IBA070004	IITA-TMS-IBA010046	C1	-0.412	0.945	-0.031	0.036	-1.45	0.492	-0.244	1.639	-0.507	0.264	0.057	-0.463	0.031	4.08
446	2013_0108_1	2013_0108_1:250159837	TMS13F1108P0001	IITA-TMS-IBA070004	IITA-TMS-IBA011412	C1	-0.799	0.347	-0.361	NA	-4.433	0.617	0.466	NA	NA	-0.729	-0.248	0.528	-0.152	NA
447	2013_0108_10	2013_0108_10:250159846	TMS13F1108P0010	IITA-TMS-IBA070004	IITA-TMS-IBA011412	C1	-0.675	-0.066	-0.192	0.908	-2.022	0.475	-0.084	0.285	0.467	-1.469	-0.019	0.712	0.121	2.709
448	2013_0108_11	2013_0108_11:250159847	TMS13F1108P0011	IITA-TMS-IBA070004	IITA-TMS-IBA011412	C1	-0.691	-0.229	0.539	-4.581	-2.189	0.664	-1.639	NA	NA	0.187	0.565	0.346	-0.059	NA
449	2013_0108_13	2013_0108_13:250159849	TMS13F1108P0013	IITA-TMS-IBA070004	IITA-TMS-IBA011412	C1	-0.799	0.347	-0.361	0.92	-0.43	0.617	0.466	NA	NA	-1.73	-0.248	0.528	0.088	-0.919
450	2013_0108_14	2013_0108_14:250159850	TMS13F1108P0014	IITA-TMS-IBA070004	IITA-TMS-IBA011412	C1	-0.589	-0.029	0.688	1.025	-2.008	0.507	-0.434	-1.498	0.516	-1.11	0.142	0.736	0.001	2.309
451	2013_0108_15	2013_0108_15:250160009	TMS13F1108P0015	IITA-TMS-IBA070004	IITA-TMS-IBA011412	C1	-1.08	-0.73	0.554	-1.331	-2.001	0.557	-0.834	NA	NA	0.303	-0.169	0.597	0.086	-2.127
452	2013_0108_16	2013_0108_16:250160010	TMS13F1108P0016	IITA-TMS-IBA070004	IITA-TMS-IBA011412	C1	-0.799	1.348	0.64	-1.082	-0.43	0.617	-2.537	NA	NA	-0.729	-0.248	0.528	0.198	-8.229
453	2013_0108_17	2013_0108_17:250160011	TMS13F1108P0017	IITA-TMS-IBA070004	IITA-TMS-IBA011412	C1	1.779	0.012	0.354	-0.978	-1.007	-0.16	-0.434	-1.498	0.516	-1.11	-0.192	1.07	-0.006	-3.135
454	2013_0108_18	2013_0108_18:250160012	TMS13F1108P0018	IITA-TMS-IBA070004	IITA-TMS-IBA011412	C1	-1.08	-0.73	-0.447	2.674	-2.001	0.557	1.168	NA	NA	-0.698	-0.169	0.597	-0.064	2.079
455	2013_0108_19	2013_0108_19:250160013	TMS13F1108P0019	IITA-TMS-IBA070004	IITA-TMS-IBA011412	C1	-0.799	0.347	-0.361	0.92	-0.43	0.617	0.466	NA	NA	-0.729	-0.248	0.528	0.138	-9.03
456	2013_0108_2	2013_0108_2:250159838	TMS13F1108P0002	IITA-TMS-IBA070004	IITA-TMS-IBA011412	C1	1.01	0.772	-0.462	1.426	-3.19	0.664	-0.638	NA	NA	0.187	0.565	1.347	-0.219	NA
457	2013_0108_20	2013_0108_20:250160014	TMS13F1108P0020	IITA-TMS-IBA070004	IITA-TMS-IBA011412	C1	-0.691	-0.229	0.539	1.426	-3.19	0.664	-0.638	NA	NA	-0.814	-0.437	0.346	0.011	-5.975
458	2013_0108_21	2013_0108_21:250160015	TMS13F1108P0021	IITA-TMS-IBA070004	IITA-TMS-IBA011412	C1	-1.08	-0.73	0.554	-1.331	-3.001	0.557	1.168	NA	NA	-0.698	0.832	0.597	0.046	-5.832
459	2013_0108_22	2013_0108_22:250160016	TMS13F1108P0022	IITA-TMS-IBA070004	IITA-TMS-IBA011412	C1	-0.799	1.348	0.64	0.92	-0.43	0.617	0.466	NA	NA	0.272	0.753	-0.473	-0.322	NA
460	2013_0108_23	2013_0108_23:250160018	TMS13F1108P0023	IITA-TMS-IBA070004	IITA-TMS-IBA011412	C1	-0.691	0.772	-0.462	1.426	-0.187	0.664	-0.638	NA	NA	-0.814	-0.437	1.347	0.101	-5.274
461	2013_0108_24	2013_0108_24:250160019	TMS13F1108P0024	IITA-TMS-IBA070004	IITA-TMS-IBA011412	C1	-1.08	0.271	0.554	2.674	-3.001	0.557	1.168	NA	NA	0.303	0.832	0.597	-0.325	NA
462	2013_0108_25	2013_0108_25:250160020	TMS13F1108P0025	IITA-TMS-IBA070004	IITA-TMS-IBA011412	C1	-0.799	1.348	-0.361	0.92	-2.431	0.617	0.466	NA	NA	NA	NA	NA	NA	NA
463	2013_0108_26	2013_0108_26:250160021	TMS13F1108P0026	IITA-TMS-IBA070004	IITA-TMS-IBA011412	C1	-0.589	0.68	-0.648	0.357	-0.34	0.507	-1.101	-1.498	0.516	-1.11	0.142	0.403	-0.249	5.874
464	2013_0108_3	2013_0108_3:250159839	TMS13F1108P0003	IITA-TMS-IBA070004	IITA-TMS-IBA011412	C1	1.229	0.063	-0.526	1.829	-3.207	0.535	0.461	NA	1.07	0.359	0.352	1.095	-0.017	5.456
465	2013_0108_4	2013_0108_4:250159840	TMS13F1108P0004	IITA-TMS-IBA070004	IITA-TMS-IBA011412	C1	-0.727	0.687	-0.442	0.236	-2.981	0.535	-0.01	-2.093	1.032	0.298	0.486	0.563	0.087	4.014
466	2013_0108_5	2013_0108_5:250159841	TMS13F1108P0005	IITA-TMS-IBA070004	IITA-TMS-IBA011412	C1	1.31	-0.229	0.539	1.426	-3.19	0.664	-0.638	NA	NA	0.187	-0.437	1.347	-0.099	NA
467	2013_0108_6	2013_0108_6:250159842	TMS13F1108P0006	IITA-TMS-IBA070004	IITA-TMS-IBA011412	C1	1.622	0.271	0.554	0.672	-2.001	0.557	-1.835	NA	NA	0.303	-0.169	0.597	0.006	1.478
468	2013_0108_8	2013_0108_8:250159844	TMS13F1108P0008	IITA-TMS-IBA070004	IITA-TMS-IBA011412	C1	0.61	-0.229	-0.462	-4.581	-2.189	0.664	-0.638	NA	NA	0.187	0.565	1.347	-0.059	0.635
469	2013_0108_9	2013_0108_9:250159845	TMS13F1108P0009	IITA-TMS-IBA070004	IITA-TMS-IBA011412	C1	-1.08	0.271	-0.447	-3.333	-3.001	0.557	1.168	NA	NA	-0.698	0.832	0.597	-0.255	NA
470	2013_0109_1	2013_0109_1:250160022	TMS13F1109P0001	IITA-TMS-IBA070004	IITA-TMS-IBA051553	C1	-0.589	-0.322	0.354	1.025	-1.674	0.507	-0.768	0.508	1.519	0.225	-0.192	0.736	-0.086	-1.565
471	2013_0109_11	2013_0109_11:250160032	TMS13F1109P0011	IITA-TMS-IBA070004	IITA-TMS-IBA051553	C1	-0.703	-0.562	0.547	0.219	0.106	0.337	-0.02	0.594	1.483	0.311	-0.106	-0.368	0.095	2.677
472	2013_0109_12	2013_0109_12:250160033	TMS13F1109P0012	IITA-TMS-IBA070004	IITA-TMS-IBA051553	C1	-0.799	0.347	0.64	0.92	-0.43	0.617	0.466	NA	NA	-0.729	0.753	1.528	0.148	2.786
473	2013_0109_13	2013_0109_13:250160034	TMS13F1109P0013	IITA-TMS-IBA070004	IITA-TMS-IBA051553	C1	-0.691	-1.23	0.539	1.426	-2.189	0.664	-0.638	NA	NA	0.187	0.565	1.347	0.001	-0.166
474	2013_0109_14	2013_0109_14:250160035	TMS13F1109P0014	IITA-TMS-IBA070004	IITA-TMS-IBA051553	C1	-0.973	-0.438	0.475	-0.174	0.296	0.535	-0.54	NA	1.07	0.359	-0.148	-0.407	0.123	3.703
475	2013_0109_15	2013_0109_15:250160036	TMS13F1109P0015	IITA-TMS-IBA070004	IITA-TMS-IBA051553	C1	-0.799	0.347	-0.361	0.92	-2.431	0.617	4.471	NA	NA	-0.729	0.753	0.528	-0.222	NA
476	2013_0109_2	2013_0109_2:250160023	TMS13F1109P0002	IITA-TMS-IBA070004	IITA-TMS-IBA051553	C1	1.622	0.271	-0.447	2.674	-3.001	0.557	-1.835	NA	NA	0.303	-0.169	-0.403	0.066	8.788
477	2013_0109_3	2013_0109_3:250160024	TMS13F1109P0003	IITA-TMS-IBA070004	IITA-TMS-IBA051553	C1	-0.799	-0.654	-0.361	0.92	-0.43	0.617	0.466	NA	NA	0.272	-0.248	0.528	0.008	-0.118
478	2013_0109_4	2013_0109_4:250160025	TMS13F1109P0004	IITA-TMS-IBA070004	IITA-TMS-IBA051553	C1	-0.589	-0.322	-0.648	-0.978	-1.674	0.507	-0.768	0.508	1.519	0.225	0.142	1.404	0.128	7.008
479	2013_0109_5	2013_0109_5:250160026	TMS13F1109P0005	IITA-TMS-IBA070004	IITA-TMS-IBA051553	C1	-0.623	-0.438	0.475	1.829	0.296	0.535	-1.041	NA	0.067	-0.141	-0.148	-0.407	-0.012	-1.004
480	2013_0109_6	2013_0109_6:250160027	TMS13F1109P0006	IITA-TMS-IBA070004	IITA-TMS-IBA051553	C1	0.902	0.347	-0.361	0.92	-0.43	0.617	0.466	NA	NA	-0.729	-0.248	-0.473	0.008	0.483
481	2013_0109_8	2013_0109_8:250160029	TMS13F1109P0008	IITA-TMS-IBA070004	IITA-TMS-IBA051553	C1	-0.727	-0.316	-0.442	1.571	1.023	0.535	-1.012	0.917	-1.977	0.298	-0.182	-0.437	0.05	1.576
482	2013_0111_1	2013_0111_1:250160038	TMS13F1111P0001	IITA-TMS-IBA070126	IITA-TMS-IBA950279	C1	-0.799	0.347	-0.361	0.92	-2.431	0.617	0.466	NA	NA	0.272	0.753	-0.473	-0.222	NA
483	2013_0111_10	2013_0111_10:250160047	TMS13F1111P0010	IITA-TMS-IBA070126	IITA-TMS-IBA950279	C1	1.202	-0.654	-0.361	-1.082	-0.43	0.617	0.466	NA	NA	0.272	0.753	-0.473	0.008	5.49
484	2013_0111_13	2013_0111_13:250160050	TMS13F1111P0013	IITA-TMS-IBA070126	IITA-TMS-IBA950279	C1	-0.727	0.353	-0.442	-0.431	-0.979	0.535	-1.012	-0.086	0.029	0.298	-0.182	-0.437	-0.087	1.476
485	2013_0111_14	2013_0111_14:250160051	TMS13F1111P0014	IITA-TMS-IBA070126	IITA-TMS-IBA950279	C1	1.734	0.318	0.671	-2.749	-1.077	0.451	0.001	-0.247	0.508	-1.354	-0.172	-0.391	0.01	3.697
486	2013_0111_15	2013_0111_15:250160052	TMS13F1111P0015	IITA-TMS-IBA070126	IITA-TMS-IBA950279	C1	-0.973	-0.438	-0.026	-2.176	-1.706	0.535	-3.043	NA	1.07	0.359	-0.148	-0.407	-0.302	NA
487	2013_0111_2	2013_0111_2:250160039	TMS13F1111P0002	IITA-TMS-IBA070126	IITA-TMS-IBA950279	C1	-0.691	-1.23	0.539	-4.581	-2.189	-1.338	1.364	NA	NA	0.187	-0.437	-0.655	-0.059	NA
488	2013_0111_3	2013_0111_3:250160040	TMS13F1111P0003	IITA-TMS-IBA070126	IITA-TMS-IBA950279	C1	-1.08	0.271	0.554	-3.333	0.001	0.557	1.168	NA	NA	-1.699	-0.169	-0.403	0.166	4.282
489	2013_0111_4	2013_0111_4:250160041	TMS13F1111P0004	IITA-TMS-IBA070126	IITA-TMS-IBA950279	C1	-0.799	-0.654	0.64	-5.086	-0.43	0.617	0.466	NA	NA	-1.73	-0.248	-0.473	0.168	0.583
490	2013_0111_5	2013_0111_5:250160042	TMS13F1111P0005	IITA-TMS-IBA070126	IITA-TMS-IBA950279	C1	-0.356	-0.656	0.354	-2.314	-1.674	0.507	-0.434	0.508	1.519	0.225	0.142	-0.598	0.048	9.489
491	2013_0111_6	2013_0111_6:250160043	TMS13F1111P0006	IITA-TMS-IBA070126	IITA-TMS-IBA950279	C1	-0.623	-0.438	-0.026	-1.175	0.296	0.535	0.461	NA	0.067	-1.643	-0.148	-0.407	-0.047	7.91
492	2013_0111_8	2013_0111_8:250160045	TMS13F1111P0008	IITA-TMS-IBA070126	IITA-TMS-IBA950279	C1	-0.691	-1.23	0.539	1.426	-2.189	0.664	-0.638	NA	NA	0.187	0.565	-0.655	-0.129	4.241
493	2013_0113_1	2013_0113_1:250160053	TMS13F1113P0001	IITA-TMS-IBA070126	IITA-TMS-IBA000350	C1	-0.727	-0.984	0.893	0.904	-0.311	0.535	-0.678	0.917	1.032	0.298	-0.182	-0.437	0.007	2.578
494	2013_0113_2	2013_0113_2:250160054	TMS13F1113P0002	IITA-TMS-IBA070126	IITA-TMS-IBA000350	C1	-0.691	-1.23	0.539	1.426	-0.187	0.664	-0.638	NA	NA	0.187	-0.437	-0.655	-0.159	5.743
495	2013_0113_3	2013_0113_3:250160055	TMS13F1113P0003	IITA-TMS-IBA070126	IITA-TMS-IBA000350	C1	1.622	0.271	-0.447	-3.333	0.001	-1.445	-1.835	NA	NA	0.303	0.832	-0.403	-0.355	NA
496	2013_0113_4	2013_0113_4:250160056	TMS13F1113P0004	IITA-TMS-IBA070126	IITA-TMS-IBA000350	C1	-0.799	-0.654	0.64	0.92	-0.43	0.617	-1.536	NA	NA	0.272	-0.248	-0.473	-0.042	5.189
497	2013_0113_5	2013_0113_5:250160057	TMS13F1113P0005	IITA-TMS-IBA070126	IITA-TMS-IBA000350	C1	-0.589	-0.991	1.022	-2.314	-0.34	0.507	-0.434	1.511	1.519	0.225	-0.192	-0.265	-0.059	2.108
498	2013_0113_6	2013_0113_6:250160058	TMS13F1113P0006	IITA-TMS-IBA070126	IITA-TMS-IBA000350	C1	-0.973	-0.438	0.475	-2.176	-1.706	0.535	0.461	NA	0.067	-1.643	-0.148	-0.407	-0.017	2.401
499	2013_0113_8	2013_0113_8:250160060	TMS13F1113P0008	IITA-TMS-IBA070126	IITA-TMS-IBA000350	C1	-0.691	-0.229	0.539	1.426	-0.187	0.664	-0.638	NA	NA	-0.814	-0.437	0.346	-0.209	4.241
500	2013_0113_9	2013_0113_9:250160061	TMS13F1113P0009	IITA-TMS-IBA070126	IITA-TMS-IBA000350	C1	-0.807	0.271	0.333	-1.558	3.095	-1.382	0.397	NA	NA	0.334	-0.118	-0.336	0.011	8.042
501	2013_0128_1	2013_0128_1:250160064	TMS13F1128P0001	TMEB419	TMEB419	C1	1.903	0.347	-0.361	-1.082	-0.43	0.617	0.466	NA	NA	-0.729	-0.248	-0.473	-0.092	NA
502	2013_0128_10	2013_0128_10:250160073	TMS13F1128P0010	TMEB419	TMEB419	C1	-0.419	-0.001	-0.479	-0.504	-0.252	0.475	-0.084	1.477	0.787	0.267	-0.152	-0.424	0.031	0.662
503	2013_0128_11	2013_0128_11:250160074	TMS13F1128P0011	TMEB419	TMEB419	C1	-0.691	0.772	-0.462	-4.581	-4.191	0.664	-0.638	NA	NA	0.187	0.565	0.346	-0.039	-9.38
504	2013_0128_12	2013_0128_12:250160075	TMS13F1128P0012	TMEB419	TMEB419	C1	-0.379	0.271	-0.447	-1.331	-2.001	0.557	1.168	NA	NA	0.303	-0.169	-0.403	-0.405	NA
505	2013_0128_13	2013_0128_13:250160076	TMS13F1128P0013	TMEB419	TMEB419	C1	0.202	-0.654	-0.361	0.92	-0.43	0.617	0.466	NA	NA	0.272	0.753	-0.473	0.098	6.892
506	2013_0128_14	2013_0128_14:250160077	TMS13F1128P0014	TMEB419	TMEB419	C1	-0.691	0.772	-0.462	1.426	-0.187	-1.338	1.364	NA	NA	0.187	0.565	-0.655	-0.189	NA
507	2013_0128_15	2013_0128_15:250160078	TMS13F1128P0015	TMEB419	TMEB419	C1	-0.079	0.271	-0.447	0.672	0.001	0.557	1.168	NA	NA	0.303	-0.169	-0.403	-0.064	3.381
508	2013_0128_16	2013_0128_16:250160079	TMS13F1128P0016	TMEB419	TMEB419	C1	0.038	-0.654	-0.237	-0.693	0.107	0.656	0.073	NA	NA	0.046	0.196	-0.358	-0.009	5.518
509	2013_0128_17	2013_0128_17:250160080	TMS13F1128P0017	TMEB419	TMEB419	C1	-0.691	-0.229	-0.462	-4.581	-0.187	0.664	-0.638	NA	NA	0.187	0.565	-0.655	-0.059	0.735
510	2013_0128_18	2013_0128_18:250160081	TMS13F1128P0018	TMEB419	TMEB419	C1	1.923	NA	-0.447	-1.331	-2.001	0.557	1.168	NA	NA	NA	NA	NA	NA	NA
511	2013_0128_19	2013_0128_19:250160082	TMS13F1128P0019	TMEB419	TMEB419	C1	-0.393	0.353	-0.442	-0.431	0.356	0.535	-0.01	0.917	1.032	-0.222	0.776	-0.489	-0.099	7.029
512	2013_0128_2	2013_0128_2:250160065	TMS13F1128P0002	TMEB419	TMEB419	C1	-0.691	0.772	-0.462	1.426	-0.187	0.664	1.364	NA	NA	0.187	0.565	-0.655	-0.059	-7.477
513	2013_0128_20	2013_0128_20:250160083	TMS13F1128P0020	TMEB419	TMEB419	C1	-0.691	NA	-0.462	-4.581	-0.187	0.664	1.364	NA	NA	0.187	0.565	-0.655	-0.189	NA
514	2013_0128_3	2013_0128_3:250160066	TMS13F1128P0003	TMEB419	TMEB419	C1	0.221	0.271	-0.447	-1.331	-2.001	0.557	-0.834	NA	NA	0.303	-0.169	-0.403	0.106	1.278
515	2013_0128_4	2013_0128_4:250160067	TMS13F1128P0004	TMEB419	TMEB419	C1	-0.799	0.347	-0.361	0.92	-3.432	0.617	0.466	NA	NA	0.272	0.753	-0.473	-0.102	-2.321
516	2013_0128_5	2013_0128_5:250160068	TMS13F1128P0005	TMEB419	TMEB419	C1	1.31	-0.229	-0.462	-0.577	-0.187	0.664	-2.64	NA	NA	NA	NA	NA	NA	NA
517	2013_0128_6	2013_0128_6:250160069	TMS13F1128P0006	TMEB419	TMEB419	C1	-0.779	0.271	-0.447	-1.331	-2.001	0.557	-1.835	NA	NA	0.303	-0.169	-0.403	-0.064	4.482
518	2013_0128_7	2013_0128_7:250160070	TMS13F1128P0007	TMEB419	TMEB419	C1	2.203	0.347	-0.361	0.92	-0.43	0.617	0.466	NA	NA	-1.73	-0.248	0.528	-0.072	-1.52
519	2013_0128_8	2013_0128_8:250160071	TMS13F1128P0008	TMEB419	TMEB419	C1	0.009	0.772	-0.462	1.426	-0.187	-1.338	1.364	NA	NA	0.187	0.565	0.346	-0.069	-5.474
520	2013_0128_9	2013_0128_9:250160072	TMS13F1128P0009	TMEB419	TMEB419	C1	2.423	NA	-0.447	-3.333	-3.001	0.557	1.168	NA	NA	NA	NA	NA	NA	NA
521	2013_0134_1	2013_0134_1:250160084	TMS13F1134P0001	TMEB419	IITA-TMS-IBA020129	C1	-1.08	0.271	0.554	0.672	4.004	-1.445	-0.834	NA	NA	0.303	-0.169	-0.403	-0.014	-7.934
522	2013_0134_10	2013_0134_10:250160093	TMS13F1134P0010	TMEB419	IITA-TMS-IBA020129	C1	1.923	0.271	-0.447	-1.331	4.004	-1.445	-1.835	NA	NA	NA	NA	NA	NA	NA
523	2013_0134_11	2013_0134_11:250160094	TMS13F1134P0011	TMEB419	IITA-TMS-IBA020129	C1	-0.799	-0.654	-0.361	0.92	3.574	0.617	0.466	NA	NA	0.272	-0.248	-0.473	-0.172	-7.728
524	2013_0134_12	2013_0134_12:250160095	TMS13F1134P0012	TMEB419	IITA-TMS-IBA020129	C1	-0.691	-0.229	0.539	-0.577	3.817	0.664	-0.638	NA	NA	0.187	-0.437	-0.655	0.141	9.248
525	2013_0134_13	2013_0134_13:250160096	TMS13F1134P0013	TMEB419	IITA-TMS-IBA020129	C1	-0.043	-0.392	0.326	-1.272	-1.13	0.462	0.117	0.654	0.843	0.298	-0.121	-0.39	0.101	-3.877
526	2013_0134_14	2013_0134_14:250160097	TMS13F1134P0014	TMEB419	IITA-TMS-IBA020129	C1	0.202	-0.654	-0.361	-1.082	-0.43	-1.385	0.466	NA	NA	0.272	0.753	-0.473	0.148	-6.927
527	2013_0134_15	2013_0134_15:250160098	TMS13F1134P0015	TMEB419	IITA-TMS-IBA020129	C1	0.61	0.772	-0.462	-0.577	3.817	0.664	-0.638	NA	NA	0.187	-0.437	0.346	-0.059	-6.476
528	2013_0134_16	2013_0134_16:250160099	TMS13F1134P0016	TMEB419	IITA-TMS-IBA020129	C1	-1.08	0.271	0.554	-1.331	4.004	0.557	1.168	NA	NA	-0.698	-0.169	-0.403	-0.084	-1.826
529	2013_0134_2	2013_0134_2:250160085	TMS13F1134P0002	TMEB419	IITA-TMS-IBA020129	C1	-0.384	0.161	-0.309	-1.683	2.698	-1.055	-0.084	-0.231	0.787	0.278	-0.143	-0.409	0.252	-3.717
530	2013_0134_3	2013_0134_3:250160086	TMS13F1134P0003	TMEB419	IITA-TMS-IBA020129	C1	-0.691	0.772	-0.462	1.426	3.817	0.664	-1.639	NA	NA	0.187	0.565	0.346	-0.279	NA
531	2013_0134_4	2013_0134_4:250160087	TMS13F1134P0004	TMEB419	IITA-TMS-IBA020129	C1	1.222	-0.73	0.554	-3.333	4.004	-1.445	-0.834	NA	NA	0.303	-0.169	-0.403	-0.034	4.081
532	2013_0134_5	2013_0134_5:250160088	TMS13F1134P0005	TMEB419	IITA-TMS-IBA020129	C1	2.203	0.347	-0.361	0.92	-2.431	0.617	-2.537	NA	NA	0.272	-0.248	-0.473	0.028	-7.228
533	2013_0134_6	2013_0134_6:250160089	TMS13F1134P0006	TMEB419	IITA-TMS-IBA020129	C1	-0.691	0.772	-0.462	1.426	3.817	0.664	-1.639	NA	NA	0.187	-0.437	-0.655	-0.219	NA
534	2013_0134_7	2013_0134_7:250160090	TMS13F1134P0007	TMEB419	IITA-TMS-IBA020129	C1	-0.379	0.271	-0.447	-1.331	-2.001	0.557	-0.834	NA	NA	0.303	-0.169	-0.403	0.076	-4.53
535	2013_0134_8	2013_0134_8:250160091	TMS13F1134P0008	TMEB419	IITA-TMS-IBA020129	C1	2.203	-0.654	-0.361	0.92	3.574	0.617	-2.537	NA	NA	-0.729	-0.248	-0.473	0.048	4.288
536	2013_0134_9	2013_0134_9:250160092	TMS13F1134P0009	TMEB419	IITA-TMS-IBA020129	C1	-0.691	0.772	-0.462	1.426	-2.189	0.664	1.364	NA	NA	0.187	0.565	-0.655	-0.049	-5.975
537	2013_0149_1	2013_0149_1:250160100	TMS13F1149P0001	IITA-TMS-MOK980004	IITA-TMS-IBA020129	C1	2.203	-0.654	-0.361	-1.082	3.574	0.617	0.466	NA	NA	NA	NA	NA	NA	NA
538	2013_0149_10	2013_0149_10:250160267	TMS13F1149P0010	IITA-TMS-MOK980004	IITA-TMS-IBA020129	C1	0.902	0.347	-0.361	-1.082	-0.43	0.617	0.466	NA	NA	0.272	-0.248	-0.473	0.098	-3.422
539	2013_0149_11	2013_0149_11:250160268	TMS13F1149P0011	IITA-TMS-MOK980004	IITA-TMS-IBA020129	C1	-0.691	0.772	-0.462	-0.577	-0.187	0.664	1.364	NA	NA	NA	NA	NA	NA	NA
540	2013_0149_12	2013_0149_12:250160269	TMS13F1149P0012	IITA-TMS-MOK980004	IITA-TMS-IBA020129	C1	-1.08	0.271	-0.447	-3.333	4.004	-1.445	1.168	NA	NA	0.303	-0.169	-0.403	-0.225	0.076
541	2013_0149_13	2013_0149_13:250160270	TMS13F1149P0013	IITA-TMS-MOK980004	IITA-TMS-IBA020129	C1	-0.799	0.347	0.64	-5.086	3.574	-1.385	0.466	NA	NA	0.272	0.753	0.528	-0.002	5.089
542	2013_0149_14	2013_0149_14:250160271	TMS13F1149P0014	IITA-TMS-MOK980004	IITA-TMS-IBA020129	C1	-0.691	NA	NA	NA	NA	NA	NA	NA	NA	NA	NA	NA	NA	NA
543	2013_0149_15	2013_0149_15:250160272	TMS13F1149P0015	IITA-TMS-MOK980004	IITA-TMS-IBA020129	C1	-1.08	NA	NA	NA	NA	NA	NA	NA	NA	NA	NA	NA	NA	NA
544	2013_0149_2	2013_0149_2:250160101	TMS13F1149P0002	IITA-TMS-MOK980004	IITA-TMS-IBA020129	C1	2.011	-0.229	-0.462	-0.577	-0.187	0.664	-0.638	NA	NA	0.187	-0.437	-0.655	-0.059	NA
545	2013_0149_3	2013_0149_3:250160102	TMS13F1149P0003	IITA-TMS-MOK980004	IITA-TMS-IBA020129	C1	0.221	-0.73	-0.447	-3.333	4.004	0.557	-0.834	NA	NA	-0.698	-0.169	-0.403	-0.275	3.981
546	2013_0149_4	2013_0149_4:250160103	TMS13F1149P0004	IITA-TMS-MOK980004	IITA-TMS-IBA020129	C1	-0.799	0.347	-0.361	0.92	-0.43	0.617	0.466	NA	NA	-0.729	-0.248	-0.473	-0.302	NA
547	2013_0149_5	2013_0149_5:250160104	TMS13F1149P0005	IITA-TMS-MOK980004	IITA-TMS-IBA020129	C1	2.311	-0.229	0.539	1.426	3.817	0.664	1.364	NA	NA	0.187	-0.437	-0.655	-0.009	NA
548	2013_0149_6	2013_0149_6:250160263	TMS13F1149P0006	IITA-TMS-MOK980004	IITA-TMS-IBA020129	C1	-0.379	-0.73	0.554	-1.331	0.001	0.557	-0.834	NA	NA	0.303	-0.169	-0.403	0.086	2.379
549	2013_0149_7	2013_0149_7:250160264	TMS13F1149P0007	IITA-TMS-MOK980004	IITA-TMS-IBA020129	C1	-0.727	0.353	-0.442	0.236	2.692	-1.468	-0.01	0.917	-1.977	-0.036	0.152	-0.437	-0.003	-4.84
550	2013_0149_9	2013_0149_9:250160266	TMS13F1149P0009	IITA-TMS-MOK980004	IITA-TMS-IBA020129	C1	1.923	-0.73	-0.447	0.672	4.004	-1.445	-1.835	NA	NA	-0.698	-0.169	-0.403	-0.255	-5.131
551	2013_0151_1	2013_0151_1:250160274	TMS13F1151P0001	IITA-TMS-MOK980068	IITA-TMS-MOK980068	C1	1.923	0.271	-0.447	-3.333	-2.001	0.557	3.17	NA	NA	-0.698	-0.169	-0.403	-0.024	-15.044
552	2013_0151_10	2013_0151_10:250160283	TMS13F1151P0010	IITA-TMS-MOK980068	IITA-TMS-MOK980068	C1	1.622	0.271	-0.447	-1.331	0.001	-1.445	1.168	NA	NA	0.303	-0.169	-0.403	0.096	-13.842
553	2013_0151_11	2013_0151_11:250160284	TMS13F1151P0011	IITA-TMS-MOK980068	IITA-TMS-MOK980068	C1	1.502	0.347	-0.361	0.92	-0.43	0.617	-0.535	NA	NA	0.272	-0.248	-0.473	0.028	-6.927
554	2013_0151_12	2013_0151_12:250160285	TMS13F1151P0012	IITA-TMS-MOK980068	IITA-TMS-MOK980068	C1	0.009	-0.229	-0.462	-0.577	-0.187	0.664	3.366	NA	NA	-0.814	0.565	-0.655	-0.009	-13.687
555	2013_0151_13	2013_0151_13:250160286	TMS13F1151P0013	IITA-TMS-MOK980068	IITA-TMS-MOK980068	C1	-0.079	0.271	-0.447	0.672	4.004	0.557	1.168	NA	NA	NA	NA	NA	NA	NA
556	2013_0151_14	2013_0151_14:250160287	TMS13F1151P0014	IITA-TMS-MOK980068	IITA-TMS-MOK980068	C1	1.502	1.348	-0.361	0.92	-0.43	0.617	0.466	NA	NA	NA	NA	NA	NA	NA
557	2013_0151_15	2013_0151_15:250160288	TMS13F1151P0015	IITA-TMS-MOK980068	IITA-TMS-MOK980068	C1	1.31	-0.229	-0.462	-4.581	-0.187	-1.338	3.366	NA	NA	0.187	-0.437	-0.655	-0.099	NA
558	2013_0151_16	2013_0151_16:250160289	TMS13F1151P0016	IITA-TMS-MOK980068	IITA-TMS-MOK980068	C1	1.923	0.271	-0.447	-1.331	0.001	-1.445	-0.834	NA	NA	0.303	-0.169	-0.403	0.126	-11.239
559	2013_0151_18	2013_0151_18:250160291	TMS13F1151P0018	IITA-TMS-MOK980068	IITA-TMS-MOK980068	C1	-0.691	-0.229	-0.462	-4.581	-0.187	-1.338	3.366	NA	NA	0.187	0.565	-0.655	0.111	-3.972
560	2013_0151_19	2013_0151_19:250160292	TMS13F1151P0019	IITA-TMS-MOK980068	IITA-TMS-MOK980068	C1	-0.779	0.271	-0.447	-1.331	-2.001	0.557	1.168	NA	NA	0.303	-0.169	-0.403	0.046	-17.647
561	2013_0151_2	2013_0151_2:250160275	TMS13F1151P0002	IITA-TMS-MOK980068	IITA-TMS-MOK980068	C1	1.696	0.616	-0.371	-1.327	-0.124	0.475	-0.084	0.356	-1.536	0.266	-0.128	-0.228	0.009	-5.862
562	2013_0151_20	2013_0151_20:250160293	TMS13F1151P0020	IITA-TMS-MOK980068	IITA-TMS-MOK980068	C1	0.902	0.347	-0.361	0.92	3.574	0.617	4.471	NA	NA	-0.729	-0.248	-0.473	0.008	-19.244
563	2013_0151_21	2013_0151_21:250160294	TMS13F1151P0021	IITA-TMS-MOK980068	IITA-TMS-MOK980068	C1	-0.391	0.772	-0.462	1.426	-0.187	0.664	3.366	NA	NA	0.187	0.565	0.346	-0.029	-11.383
564	2013_0151_22	2013_0151_22:250160295	TMS13F1151P0022	IITA-TMS-MOK980068	IITA-TMS-MOK980068	C1	0.622	0.271	-0.447	-3.333	-2.001	0.557	-1.835	NA	NA	-0.698	-0.169	-0.403	-0.074	NA
565	2013_0151_23	2013_0151_23:250160296	TMS13F1151P0023	IITA-TMS-MOK980068	IITA-TMS-MOK980068	C1	2.203	0.347	-0.361	-5.086	-0.43	0.617	0.466	NA	NA	0.272	-0.248	-0.473	0.108	NA
566	2013_0151_25	2013_0151_25:250160298	TMS13F1151P0025	IITA-TMS-MOK980068	IITA-TMS-MOK980068	C1	1.222	0.271	-0.447	-1.331	0.001	0.557	2.169	NA	NA	-0.698	-0.169	-0.403	-0.195	-15.144
567	2013_0151_26	2013_0151_26:250160299	TMS13F1151P0026	IITA-TMS-MOK980068	IITA-TMS-MOK980068	C1	0.502	0.347	-0.361	0.92	-0.43	0.617	2.469	NA	NA	-0.729	-0.248	-0.473	-0.012	NA
568	2013_0151_27	2013_0151_27:250160300	TMS13F1151P0027	IITA-TMS-MOK980068	IITA-TMS-MOK980068	C1	1.01	-0.229	-0.462	1.426	-0.187	0.664	0.363	NA	NA	-0.814	-0.437	-0.655	-0.089	-4.673
569	2013_0151_28	2013_0151_28:250160301	TMS13F1151P0028	IITA-TMS-MOK980068	IITA-TMS-MOK980068	C1	0.922	0.271	-0.447	-1.331	-2.001	0.557	-0.834	NA	NA	-0.698	-0.169	-0.403	0.116	-10.738
570	2013_0151_29	2013_0151_29:250160302	TMS13F1151P0029	IITA-TMS-MOK980068	IITA-TMS-MOK980068	C1	2.903	-0.654	-0.361	-5.086	-0.43	0.617	-2.537	NA	NA	-0.729	-0.248	-0.473	-0.012	NA
571	2013_0151_3	2013_0151_3:250160276	TMS13F1151P0003	IITA-TMS-MOK980068	IITA-TMS-MOK980068	C1	2.011	-0.229	-0.462	1.426	-0.187	0.664	0.363	NA	NA	-0.814	-0.437	-0.655	-0.149	-14.288
572	2013_0151_30	2013_0151_30:250160303	TMS13F1151P0030	IITA-TMS-MOK980068	IITA-TMS-MOK980068	C1	2.011	0.772	-0.462	-4.581	-0.187	0.664	0.363	NA	NA	-0.814	-0.437	-0.655	-0.099	NA
573	2013_0151_31	2013_0151_31:250160304	TMS13F1151P0031	IITA-TMS-MOK980068	IITA-TMS-MOK980068	C1	1.923	0.271	-0.447	-1.331	-2.001	0.557	1.168	NA	NA	0.303	-0.169	-0.403	-0.164	NA
574	2013_0151_32	2013_0151_32:250160305	TMS13F1151P0032	IITA-TMS-MOK980068	IITA-TMS-MOK980068	C1	2.503	-0.654	-0.361	-5.086	-0.43	0.617	2.469	NA	NA	0.272	-0.248	-0.473	-0.002	-12.735
575	2013_0151_33	2013_0151_33:250160306	TMS13F1151P0033	IITA-TMS-MOK980068	IITA-TMS-MOK980068	C1	2.011	-0.229	-0.462	1.426	-0.187	0.664	0.363	NA	NA	0.187	-0.437	-0.655	-0.059	NA
576	2013_0151_34	2013_0151_34:250160307	TMS13F1151P0034	IITA-TMS-MOK980068	IITA-TMS-MOK980068	C1	1.923	0.271	-0.447	-3.333	0.001	-1.445	-0.834	NA	NA	0.303	-0.169	-0.403	0.066	-18.448
577	2013_0151_35	2013_0151_35:250160308	TMS13F1151P0035	IITA-TMS-MOK980068	IITA-TMS-MOK980068	C1	1.592	-0.319	-0.487	-2.627	-0.124	0.475	0.292	-0.231	-1.536	-0.081	-0.152	-0.424	0.062	-12.677
578	2013_0151_36	2013_0151_36:250160309	TMS13F1151P0036	IITA-TMS-MOK980068	IITA-TMS-MOK980068	C1	-0.256	0.68	-0.648	-0.311	-1.007	0.507	3.239	0.508	-1.491	-0.763	0.245	-0.115	-0.054	-7.267
579	2013_0151_37	2013_0151_37:250160310	TMS13F1151P0037	IITA-TMS-MOK980068	IITA-TMS-MOK980068	C1	2.027	-0.272	-0.534	-1.704	0.307	0.462	-0.114	0.905	-0.798	-0.743	-0.139	-0.232	-0.123	-8.474
580	2013_0151_38	2013_0151_38:250160311	TMS13F1151P0038	IITA-TMS-MOK980068	IITA-TMS-MOK980068	C1	0.902	-0.654	-0.361	-1.082	-0.43	0.617	2.469	NA	NA	NA	NA	NA	NA	NA
581	2013_0151_39	2013_0151_39:250160312	TMS13F1151P0039	IITA-TMS-MOK980068	IITA-TMS-MOK980068	C1	2.011	0.772	-0.462	1.426	-0.187	-1.338	-0.638	NA	NA	-0.814	-0.437	-0.655	-0.089	NA
582	2013_0151_4	2013_0151_4:250160277	TMS13F1151P0004	IITA-TMS-MOK980068	IITA-TMS-MOK980068	C1	1.222	-0.73	-0.447	-3.333	0.001	0.557	-0.834	NA	NA	0.303	-0.169	-0.403	0.026	-7.534
583	2013_0151_40	2013_0151_40:250160313	TMS13F1151P0040	IITA-TMS-MOK980068	IITA-TMS-MOK980068	C1	1.923	0.271	-0.447	-3.333	-2.001	0.557	-0.834	NA	NA	-0.698	-0.169	-0.403	-0.365	NA
584	2013_0151_41	2013_0151_41:250160314	TMS13F1151P0041	IITA-TMS-MOK980068	IITA-TMS-MOK980068	C1	1.903	0.347	-0.361	0.92	-0.43	0.617	0.466	NA	NA	-0.729	-0.248	-0.473	-0.012	NA
585	2013_0151_42	2013_0151_42:250160315	TMS13F1151P0042	IITA-TMS-MOK980068	IITA-TMS-MOK980068	C1	2.011	-0.229	-0.462	-4.581	-0.187	0.664	-0.638	NA	NA	0.187	-0.437	-0.655	0.041	NA
586	2013_0151_43	2013_0151_43:250160316	TMS13F1151P0043	IITA-TMS-MOK980068	IITA-TMS-MOK980068	C1	1.622	0.271	-0.447	-3.333	0.001	0.557	0.167	NA	NA	0.303	-0.169	-0.403	0.006	-19.55
587	2013_0151_44	2013_0151_44:250160317	TMS13F1151P0044	IITA-TMS-MOK980068	IITA-TMS-MOK980068	C1	NA	NA	NA	NA	NA	NA	NA	NA	NA	NA	NA	NA	NA	NA
588	2013_0151_45	2013_0151_45:250160318	TMS13F1151P0045	IITA-TMS-MOK980068	IITA-TMS-MOK980068	C1	-0.691	-0.229	-0.462	-0.577	-0.187	0.664	0.363	NA	NA	0.187	-0.437	-0.655	-0.119	-13.386
589	2013_0151_46	2013_0151_46:250160319	TMS13F1151P0046	IITA-TMS-MOK980068	IITA-TMS-MOK980068	C1	-0.079	0.271	-0.447	-1.331	0.001	0.557	-0.834	NA	NA	0.303	-0.169	-0.403	-0.004	-21.752
590	2013_0151_48	2013_0151_48:250160321	TMS13F1151P0048	IITA-TMS-MOK980068	IITA-TMS-MOK980068	C1	1.61	-0.229	-0.462	1.426	-0.187	-1.338	0.363	NA	NA	0.187	-0.437	-0.655	-0.029	-11.984
591	2013_0151_49	2013_0151_49:250160322	TMS13F1151P0049	IITA-TMS-MOK980068	IITA-TMS-MOK980068	C1	1.222	0.271	-0.447	-3.333	0.001	-1.445	0.167	NA	NA	0.303	-0.169	-0.403	-0.325	NA
592	2013_0151_5	2013_0151_5:250160278	TMS13F1151P0005	IITA-TMS-MOK980068	IITA-TMS-MOK980068	C1	1.202	NA	NA	NA	NA	NA	NA	NA	NA	NA	NA	NA	NA	NA
593	2013_0151_50	2013_0151_50:250160323	TMS13F1151P0050	IITA-TMS-MOK980068	IITA-TMS-MOK980068	C1	1.903	-0.654	-0.361	0.92	-0.43	0.617	-0.535	NA	NA	0.272	-0.248	-0.473	-0.092	-12.735
594	2013_0151_51	2013_0151_51:250160324	TMS13F1151P0051	IITA-TMS-MOK980068	IITA-TMS-MOK980068	C1	1.31	-0.229	-0.462	-0.577	-0.187	-1.338	3.366	NA	NA	-0.814	-0.437	-0.655	-0.099	NA
595	2013_0151_52	2013_0151_52:250160325	TMS13F1151P0052	IITA-TMS-MOK980068	IITA-TMS-MOK980068	C1	0.922	0.271	-0.447	-3.333	-2.001	0.557	3.17	NA	NA	0.303	-0.169	-0.403	-0.134	-11.038
596	2013_0151_53	2013_0151_53:250160326	TMS13F1151P0053	IITA-TMS-MOK980068	IITA-TMS-MOK980068	C1	1.202	-0.654	-0.361	-1.082	-0.43	0.617	4.471	NA	NA	0.272	-0.248	-0.473	-0.142	NA
597	2013_0151_54	2013_0151_54:250160327	TMS13F1151P0054	IITA-TMS-MOK980068	IITA-TMS-MOK980068	C1	NA	NA	NA	NA	NA	NA	NA	NA	NA	NA	NA	NA	NA	NA
598	2013_0151_55	2013_0151_55:250160328	TMS13F1151P0055	IITA-TMS-MOK980068	IITA-TMS-MOK980068	C1	0.922	NA	-0.447	-1.331	0.001	-1.445	0.167	NA	NA	NA	NA	NA	NA	NA
599	2013_0151_56	2013_0151_56:250160329	TMS13F1151P0056	IITA-TMS-MOK980068	IITA-TMS-MOK980068	C1	-0.499	0.347	-0.361	-1.082	-0.43	0.617	2.469	NA	NA	-0.729	-0.248	-0.473	0.128	-8.029
600	2013_0151_57	2013_0151_57:250160330	TMS13F1151P0057	IITA-TMS-MOK980068	IITA-TMS-MOK980068	C1	-0.691	1.774	-0.462	1.426	-0.187	0.664	0.363	NA	NA	0.187	-0.437	0.346	-0.059	-9.28
601	2013_0151_59	2013_0151_59:250160332	TMS13F1151P0059	IITA-TMS-MOK980068	IITA-TMS-MOK980068	C1	1.903	-0.654	-0.361	-5.086	-0.43	0.617	0.466	NA	NA	0.272	-0.248	-0.473	-0.002	-0.719
602	2013_0151_6	2013_0151_6:250160279	TMS13F1151P0006	IITA-TMS-MOK980068	IITA-TMS-MOK980068	C1	1.31	-0.229	-0.462	1.426	-0.187	0.664	0.363	NA	NA	-0.814	-0.437	-0.655	-0.029	NA
603	2013_0151_60	2013_0151_60:250160333	TMS13F1151P0060	IITA-TMS-MOK980068	IITA-TMS-MOK980068	C1	1.01	-0.229	-0.462	1.426	-0.187	0.664	3.366	NA	NA	-0.814	-0.437	-0.655	0.081	-13.887
604	2013_0151_62	2013_0151_62:250160335	TMS13F1151P0062	IITA-TMS-MOK980068	IITA-TMS-MOK980068	C1	1.202	-0.654	-0.361	-1.082	-0.43	0.617	0.466	NA	NA	0.272	-0.248	-0.473	-0.022	NA
605	2013_0151_63	2013_0151_63:250160336	TMS13F1151P0063	IITA-TMS-MOK980068	IITA-TMS-MOK980068	C1	1.713	-0.029	-0.648	-0.311	0.328	0.507	2.237	0.508	-1.491	-1.263	-0.256	-0.616	0.011	-10.523
606	2013_0151_64	2013_0151_64:250160337	TMS13F1151P0064	IITA-TMS-MOK980068	IITA-TMS-MOK980068	C1	1.923	0.271	-0.447	-3.333	-3.001	0.557	0.167	NA	NA	NA	NA	NA	NA	NA
607	2013_0151_65	2013_0151_65:250160338	TMS13F1151P0065	IITA-TMS-MOK980068	IITA-TMS-MOK980068	C1	1.903	-0.654	-0.361	-5.086	-0.43	0.617	-0.535	NA	NA	-0.729	-0.248	-0.473	0.028	NA
608	2013_0151_66	2013_0151_66:250160339	TMS13F1151P0066	IITA-TMS-MOK980068	IITA-TMS-MOK980068	C1	1.01	-0.229	-0.462	1.426	3.817	0.664	0.363	NA	NA	0.187	0.565	0.346	0.041	NA
609	2013_0151_7	2013_0151_7:250160280	TMS13F1151P0007	IITA-TMS-MOK980068	IITA-TMS-MOK980068	C1	0.221	0.271	-0.447	-1.331	0.001	0.557	5.172	NA	NA	0.303	-0.169	-0.403	-0.134	-10.938
610	2013_0151_8	2013_0151_8:250160281	TMS13F1151P0008	IITA-TMS-MOK980068	IITA-TMS-MOK980068	C1	-0.099	0.347	-0.361	0.92	-0.43	0.617	4.471	NA	NA	-0.729	-0.248	-0.473	0.098	-16.14
611	2013_0153_1	2013_0153_1:250160342	TMS13F1153P0001	IITA-TMS-IBA993073	IITA-TMS-IBA940006	C1	-0.614	-0.021	0.052	-0.262	-2.284	0.205	-0.609	-1.199	-1.977	0.086	-0.144	-0.346	-0.003	3.613
612	2013_0153_10	2013_0153_10:250160351	TMS13F1153P0010	IITA-TMS-IBA993073	IITA-TMS-IBA940006	C1	-0.799	-0.654	0.64	0.92	-2.431	0.617	0.466	NA	NA	0.272	-0.248	0.528	0.138	2.686
613	2013_0153_4	2013_0153_4:250160345	TMS13F1153P0004	IITA-TMS-IBA993073	IITA-TMS-IBA940006	C1	-0.26	-0.984	0.893	0.236	-1.646	0.535	-0.01	-0.086	1.032	0.298	0.152	0.897	0.12	6.685
614	2013_0153_5	2013_0153_5:250160346	TMS13F1153P0005	IITA-TMS-IBA993073	IITA-TMS-IBA940006	C1	-0.589	-0.991	0.688	-0.978	-1.674	-0.16	-0.768	-1.498	1.519	0.225	-0.192	-0.598	-0.046	1.908
615	2013_0153_8	2013_0153_8:250160349	TMS13F1153P0008	IITA-TMS-IBA993073	IITA-TMS-IBA940006	C1	-0.564	-0.275	-0.112	-0.654	-3.368	0.456	-0.572	-0.268	-1.491	0.273	-0.132	0.516	0.063	6.837
616	2013_0153_9	2013_0153_9:250160350	TMS13F1153P0009	IITA-TMS-IBA993073	IITA-TMS-IBA940006	C1	0.829	0.063	0.475	-3.178	0.296	0.535	-1.041	NA	-1.939	-0.141	-0.148	1.095	-0.007	2.952
617	2013_0154_1	2013_0154_1:250160354	TMS13F1154P0001	IITA-TMS-IBA993073	IITA-TMS-IBA970425	C1	2.03	1.065	-0.026	-1.175	-0.705	0.535	-1.041	NA	1.07	-1.142	-0.148	-0.407	-0.127	3.102
618	2013_0154_11	2013_0154_11:250160395	TMS13F1154P0011	IITA-TMS-IBA993073	IITA-TMS-IBA970425	C1	1.202	-0.654	NA	NA	NA	-1.385	-2.537	NA	NA	NA	NA	NA	NA	NA
619	2013_0154_3	2013_0154_3:250160356	TMS13F1154P0003	IITA-TMS-IBA993073	IITA-TMS-IBA970425	C1	-0.564	0.238	0.564	-0.986	0.296	0.456	-0.572	0.55	1.519	0.273	-0.132	-0.162	0.043	5.616
620	2013_0154_4	2013_0154_4:250160357	TMS13F1154P0004	IITA-TMS-IBA993073	IITA-TMS-IBA970425	C1	2.23	-0.438	0.475	1.829	0.296	0.535	-0.039	NA	0.067	0.359	-0.148	-0.407	-0.157	1.55
621	2013_0154_6	2013_0154_6:250160390	TMS13F1154P0006	IITA-TMS-IBA993073	IITA-TMS-IBA970425	C1	-0.589	0.346	-0.648	1.025	0.328	0.507	-1.101	-1.498	-3.497	0.225	-0.192	-0.598	0.071	2.71
622	2013_0154_7	2013_0154_7:250160391	TMS13F1154P0007	IITA-TMS-IBA993073	IITA-TMS-IBA970425	C1	1.923	0.271	-0.447	-3.333	-3.001	0.557	-2.836	NA	NA	NA	NA	NA	NA	NA
623	2013_0154_9	2013_0154_9:250160393	TMS13F1154P0009	IITA-TMS-IBA993073	IITA-TMS-IBA970425	C1	-0.691	-1.23	0.539	1.426	-0.187	0.664	-1.639	NA	NA	0.187	-0.437	-0.655	0.081	-0.166
624	2013_0160_1	2013_0160_1:250160396	TMS13F1160P0001	IITA-TMS-IBA993073	IITA-TMS-IBA051740	C1	2.08	-0.322	1.022	-0.311	-1.674	0.507	-0.768	-1.498	1.519	0.238	0.245	1.386	-0.165	4.671
625	2013_0160_10	2013_0160_10:250160406	TMS13F1160P0010	IITA-TMS-IBA993073	IITA-TMS-IBA051740	C1	-0.691	-0.229	0.539	-0.577	-4.191	-1.338	-0.638	NA	NA	0.187	-0.437	1.347	0.111	4.842
626	2013_0160_11	2013_0160_11:250160407	TMS13F1160P0011	IITA-TMS-IBA993073	IITA-TMS-IBA051740	C1	NA	NA	NA	NA	NA	NA	NA	NA	NA	NA	NA	NA	NA	NA
627	2013_0160_2	2013_0160_2:250160397	TMS13F1160P0002	IITA-TMS-IBA993073	IITA-TMS-IBA051740	C1	-1.08	-0.73	-0.447	2.674	4.004	-1.445	1.168	NA	NA	-0.698	-0.169	-0.403	-0.235	4.081
628	2013_0160_4	2013_0160_4:250160399	TMS13F1160P0004	IITA-TMS-IBA993073	IITA-TMS-IBA051740	C1	-0.564	-0.626	0.558	0.358	2.48	-1.384	-0.572	-0.536	-1.491	0.086	0.113	-0.324	0.037	7.506
629	2013_0160_5	2013_0160_5:250160400	TMS13F1160P0005	IITA-TMS-IBA993073	IITA-TMS-IBA051740	C1	-0.596	-0.73	-0.277	0.468	3.095	-1.382	-0.505	NA	NA	0.334	-0.118	-0.336	0.014	8.635
630	2013_0176_1	2013_0176_1:250169063	TMS13F1176P0001	IITA-TMS-IBA020431	IITA-TMS-IBA960023	C1	1.141	0.353	-0.442	-0.431	0.356	-0.133	-0.01	0.917	1.032	0.298	-0.182	-0.437	0.02	1.175
631	2013_0176_10	2013_0176_10:250169072	TMS13F1176P0010	IITA-TMS-IBA020431	IITA-TMS-IBA960023	C1	2.903	-0.654	-0.361	-1.082	-0.43	0.617	0.466	NA	NA	0.272	-0.248	-0.473	0.158	NA
632	2013_0176_2	2013_0176_2:250169064	TMS13F1176P0002	IITA-TMS-IBA020431	IITA-TMS-IBA960023	C1	-0.564	0.161	0.141	0.193	-1.075	0.123	-0.02	-1.339	-1.491	-0.876	-0.132	-0.324	0.105	5.32
633	2013_0176_5	2013_0176_5:250169067	TMS13F1176P0005	IITA-TMS-IBA020431	IITA-TMS-IBA960023	C1	-0.589	-0.53	-0.648	-0.311	0.328	0.507	-0.434	0.508	-1.491	0.225	-0.192	-0.265	0.041	2.701
634	2013_0176_6	2013_0176_6:250169068	TMS13F1176P0006	IITA-TMS-IBA020431	IITA-TMS-IBA960023	C1	-0.623	-0.939	-0.526	-2.176	2.798	-1.468	-0.54	NA	0.067	-1.142	-0.148	-0.407	0.183	-7.914
635	2013_0176_7	2013_0176_7:250169069	TMS13F1176P0007	IITA-TMS-IBA020431	IITA-TMS-IBA960023	C1	-0.799	0.347	-0.361	0.92	3.574	0.617	0.466	NA	NA	-0.729	-0.248	-0.473	0.158	NA
636	2013_0176_8	2013_0176_8:250169070	TMS13F1176P0008	IITA-TMS-IBA020431	IITA-TMS-IBA960023	C1	0.278	0.012	-0.314	1.692	1.996	-1.496	-0.434	0.508	-1.491	0.225	-0.192	-0.265	-0.072	2.609
637	2013_0176_9	2013_0176_9:250169071	TMS13F1176P0009	IITA-TMS-IBA020431	IITA-TMS-IBA960023	C1	1.879	0.063	0.475	-3.178	0.296	0.535	-0.54	NA	-1.939	0.359	-0.148	0.594	-0.162	-1.485
638	2013_0194_1	2013_0194_1:250169073	TMS13F1194P0001	IITA-TMS-IBA011412	IITA-TMS-MM970806	C1	-0.691	0.772	0.539	1.426	-3.19	0.664	0.363	NA	NA	NA	NA	NA	NA	NA
639	2013_0194_10	2013_0194_10:250169082	TMS13F1194P0010	IITA-TMS-IBA011412	IITA-TMS-MM970806	C1	-0.691	-0.229	0.539	1.426	-3.19	0.664	-1.639	NA	NA	0.187	0.565	0.346	-0.339	NA
640	2013_0194_11	2013_0194_11:250169083	TMS13F1194P0011	IITA-TMS-IBA011412	IITA-TMS-MM970806	C1	-1.08	0.271	0.554	2.674	4.004	0.557	3.17	NA	NA	-0.698	-0.169	0.597	-0.425	NA
641	2013_0194_12	2013_0194_12:250169084	TMS13F1194P0012	IITA-TMS-IBA011412	IITA-TMS-MM970806	C1	1.202	-0.654	0.64	-1.082	-4.433	-1.385	4.471	NA	NA	-0.729	-0.248	0.528	-0.012	4.689
642	2013_0194_13	2013_0194_13:250169085	TMS13F1194P0013	IITA-TMS-IBA011412	IITA-TMS-MM970806	C1	-0.691	-0.229	0.539	-0.577	3.817	-1.338	-0.638	NA	NA	0.187	-0.437	0.346	0.091	0.735
643	2013_0194_14	2013_0194_14:250169086	TMS13F1194P0014	IITA-TMS-IBA011412	IITA-TMS-MM970806	C1	1.622	-0.73	0.554	-1.331	-2.001	0.557	1.168	NA	NA	-0.698	-0.169	0.597	0.126	-0.525
644	2013_0194_15	2013_0194_15:250169087	TMS13F1194P0015	IITA-TMS-IBA011412	IITA-TMS-MM970806	C1	-0.727	0.581	0.67	0.569	3.245	-1.443	-1.417	NA	0.029	-0.723	0.776	0.512	0.087	2.171
645	2013_0194_16	2013_0194_16:250169088	TMS13F1194P0016	IITA-TMS-IBA011412	IITA-TMS-MM970806	C1	-0.691	-0.229	0.539	1.426	3.817	-1.338	-0.638	NA	NA	0.187	0.565	0.346	0.021	3.039
646	2013_0194_17	2013_0194_17:250169089	TMS13F1194P0017	IITA-TMS-IBA011412	IITA-TMS-MM970806	C1	-0.079	-0.73	0.554	-1.331	4.004	-1.445	5.172	NA	NA	0.303	-0.169	0.597	0.006	-0.725
647	2013_0194_18	2013_0194_18:250169090	TMS13F1194P0018	IITA-TMS-IBA011412	IITA-TMS-MM970806	C1	-0.799	-0.654	0.64	0.92	3.574	0.617	4.471	NA	NA	0.272	-0.248	0.528	-0.092	-2.021
648	2013_0194_2	2013_0194_2:250169074	TMS13F1194P0002	IITA-TMS-IBA011412	IITA-TMS-MM970806	C1	0.922	0.271	-0.447	-1.331	4.004	-1.445	2.169	NA	NA	-0.698	-0.169	0.597	-0.235	-12.841
649	2013_0194_3	2013_0194_3:250169075	TMS13F1194P0003	IITA-TMS-IBA011412	IITA-TMS-MM970806	C1	-0.799	0.347	-0.361	0.92	-0.43	0.617	1.467	NA	NA	0.272	-0.248	0.528	0.088	NA
650	2013_0194_4	2013_0194_4:250169076	TMS13F1194P0004	IITA-TMS-IBA011412	IITA-TMS-MM970806	C1	-0.356	0.68	-0.648	-0.978	2.997	-0.828	3.573	0.508	1.519	-0.443	0.142	0.403	0.031	2.843
651	2013_0194_5	2013_0194_5:250169077	TMS13F1194P0005	IITA-TMS-IBA011412	IITA-TMS-MM970806	C1	-1.08	0.271	-0.447	-1.331	-3.001	0.557	-0.834	NA	NA	0.303	-0.169	0.597	-0.205	3.881
652	2013_0194_7	2013_0194_7:250169079	TMS13F1194P0007	IITA-TMS-IBA011412	IITA-TMS-MM970806	C1	-0.589	0.68	-0.648	0.357	2.997	-1.496	3.239	0.508	0.516	0.225	-0.192	0.403	-0.049	0.305
653	2013_0194_8	2013_0194_8:250169080	TMS13F1194P0008	IITA-TMS-IBA011412	IITA-TMS-MM970806	C1	-0.379	0.271	-0.447	-1.331	4.004	-1.445	5.172	NA	NA	0.303	-0.169	0.597	-0.004	4.582
654	2013_0194_9	2013_0194_9:250169081	TMS13F1194P0009	IITA-TMS-IBA011412	IITA-TMS-MM970806	C1	-0.799	0.347	-0.361	-1.082	-4.433	-1.385	0.466	NA	NA	0.272	0.753	0.528	0.168	4.188
655	2013_0195_1	2013_0195_1:250169091	TMS13F1195P0001	IITA-TMS-IBA011412	IITA-TMS-IBA971228	C1	-0.799	0.347	0.64	0.92	-2.431	0.617	0.466	NA	NA	-0.729	-0.248	0.528	0.028	NA
656	2013_0195_10	2013_0195_10:250169100	TMS13F1195P0010	IITA-TMS-IBA011412	IITA-TMS-IBA971228	C1	-0.799	-0.654	0.64	0.92	-0.43	0.617	0.466	NA	NA	-0.729	-0.248	0.528	0.088	-1.82
657	2013_0195_12	2013_0195_12:250169102	TMS13F1195P0012	IITA-TMS-IBA011412	IITA-TMS-IBA971228	C1	1.622	-0.73	0.554	-1.331	-2.001	0.557	-1.835	NA	NA	-0.698	-0.169	0.597	-0.034	-4.73
658	2013_0195_13	2013_0195_13:250169103	TMS13F1195P0013	IITA-TMS-IBA011412	IITA-TMS-IBA971228	C1	-0.799	0.347	-0.361	0.92	-0.43	0.617	-1.536	NA	NA	0.272	0.753	0.528	-0.042	-2.121
659	2013_0195_14	2013_0195_14:250169104	TMS13F1195P0014	IITA-TMS-IBA011412	IITA-TMS-IBA971228	C1	-0.691	-0.229	-0.462	1.426	-0.187	0.664	1.364	NA	NA	0.187	0.565	1.347	-0.009	NA
660	2013_0195_15	2013_0195_15:250169105	TMS13F1195P0015	IITA-TMS-IBA011412	IITA-TMS-IBA971228	C1	-0.779	0.271	0.554	-1.331	-2.001	0.557	1.168	NA	NA	-0.698	0.832	0.597	0.146	1.478
661	2013_0195_2	2013_0195_2:250169092	TMS13F1195P0002	IITA-TMS-IBA011412	IITA-TMS-IBA971228	C1	-0.691	0.772	-0.462	1.426	-0.187	0.664	1.364	NA	NA	0.187	0.565	0.346	-0.039	-6.576
662	2013_0195_3	2013_0195_3:250169093	TMS13F1195P0003	IITA-TMS-IBA011412	IITA-TMS-IBA971228	C1	2.623	0.271	-0.447	0.672	-2.001	0.557	1.168	NA	NA	0.303	-0.169	0.597	-0.154	NA
663	2013_0195_4	2013_0195_4:250169094	TMS13F1195P0004	IITA-TMS-IBA011412	IITA-TMS-IBA971228	C1	-0.799	0.347	0.64	-1.082	-0.43	0.617	0.466	NA	NA	0.272	0.753	0.528	-0.072	-0.619
664	2013_0195_5	2013_0195_5:250169095	TMS13F1195P0005	IITA-TMS-IBA011412	IITA-TMS-IBA971228	C1	-0.489	0.68	0.02	1.025	-2.008	0.507	0.234	0.508	1.519	-0.443	0.142	1.07	0.044	-0.305
665	2013_0195_6	2013_0195_6:250169096	TMS13F1195P0006	IITA-TMS-IBA011412	IITA-TMS-IBA971228	C1	-0.823	0.063	0.475	0.827	-1.706	0.535	0.461	NA	1.07	-0.141	-0.148	1.095	0.043	-0.103
666	2013_0195_7	2013_0195_7:250169097	TMS13F1195P0007	IITA-TMS-IBA011412	IITA-TMS-IBA971228	C1	1.202	0.347	-0.361	0.92	-2.431	-1.385	0.466	NA	NA	-0.729	0.753	0.528	0.068	3.187
667	2013_0195_9	2013_0195_9:250169099	TMS13F1195P0009	IITA-TMS-IBA011412	IITA-TMS-IBA971228	C1	-1.08	0.271	-0.447	-1.331	0.001	0.557	-0.834	NA	NA	0.303	-0.169	0.597	-0.094	-1.426
668	2013_0198_1	2013_0198_1:250169106	TMS13F1198P0001	IITA-TMS-IBA011412	IITA-TMS-MOK980068	C1	-0.691	-0.229	-0.462	1.426	-2.189	0.664	1.364	NA	NA	0.187	-0.437	0.346	-0.049	3.039
669	2013_0198_10	2013_0198_10:250169115	TMS13F1198P0010	IITA-TMS-IBA011412	IITA-TMS-MOK980068	C1	1.312	0.346	-0.648	-0.978	-2.342	0.507	-0.434	0.508	1.519	0.225	-0.192	1.07	-0.072	-0.463
670	2013_0198_2	2013_0198_2:250169107	TMS13F1198P0002	IITA-TMS-IBA011412	IITA-TMS-MOK980068	C1	-0.466	0.212	-0.631	-1.398	-1.374	0.307	-0.312	0.543	1.07	0.161	0.143	0.637	-0.012	4.48
671	2013_0198_3	2013_0198_3:250169108	TMS13F1198P0003	IITA-TMS-IBA011412	IITA-TMS-MOK980068	C1	2.203	0.347	0.64	-3.084	-2.431	0.617	-2.537	NA	NA	-0.729	0.753	0.528	0.088	3.988
672	2013_0198_4	2013_0198_4:250169109	TMS13F1198P0004	IITA-TMS-IBA011412	IITA-TMS-MOK980068	C1	-0.691	0.772	-0.462	-2.579	-0.187	0.664	1.364	NA	NA	0.187	0.565	0.346	0.021	6.244
673	2013_0198_5	2013_0198_5:250169110	TMS13F1198P0005	IITA-TMS-IBA011412	IITA-TMS-MOK980068	C1	-0.379	0.271	0.554	-1.331	-2.001	0.557	1.168	NA	NA	0.303	-0.169	0.597	-0.014	-2.928
674	2013_0198_6	2013_0198_6:250169111	TMS13F1198P0006	IITA-TMS-IBA011412	IITA-TMS-MOK980068	C1	-0.727	0.687	-0.442	0.236	-0.979	0.535	-0.01	-0.086	1.032	0.298	0.152	0.897	0.01	1.075
675	2013_0198_7	2013_0198_7:250169112	TMS13F1198P0007	IITA-TMS-IBA011412	IITA-TMS-MOK980068	C1	-0.589	0.012	1.022	-2.314	-2.342	-0.16	0.234	1.511	1.519	0.225	0.142	0.736	0.014	3.044
676	2013_0198_8	2013_0198_8:250169113	TMS13F1198P0008	IITA-TMS-IBA011412	IITA-TMS-MOK980068	C1	1.7	0.61	0.608	1.161	-1.912	0.462	-0.578	-0.097	1.163	-0.094	-0.121	0.965	-0.027	-1.849
677	2013_0198_9	2013_0198_9:250169114	TMS13F1198P0009	IITA-TMS-IBA011412	IITA-TMS-MOK980068	C1	1.903	0.347	-0.361	0.92	-0.43	0.617	0.466	NA	NA	-0.729	-0.248	0.528	-0.042	NA
678	2013_0202_1	2013_0202_1:250169116	TMS13F1202P0001	IITA-TMS-IBA011412	IITA-TMS-MM990268	C1	-0.691	-1.23	0.539	-4.581	3.817	-1.338	-0.638	NA	NA	-0.814	-0.437	0.346	0.151	-3.671
679	2013_0202_10	2013_0202_10:250160139	TMS13F1202P0010	IITA-TMS-IBA011412	IITA-TMS-MM990268	C1	1.31	-0.229	0.539	1.426	3.817	-1.338	-0.638	NA	NA	-0.814	-0.437	0.346	0.011	-9.28
680	2013_0202_11	2013_0202_11:250160140	TMS13F1202P0011	IITA-TMS-IBA011412	IITA-TMS-MM990268	C1	-1.08	0.271	-0.447	-1.331	-3.001	0.557	-0.834	NA	NA	0.303	-0.169	0.597	0.066	4.182
681	2013_0202_12	2013_0202_12:250160141	TMS13F1202P0012	IITA-TMS-IBA011412	IITA-TMS-MM990268	C1	-0.627	-0.65	0.893	0.236	3.025	-1.468	-0.01	-0.086	1.032	-0.369	-0.182	0.563	-0.073	-3.534
682	2013_0202_13	2013_0202_13:250160142	TMS13F1202P0013	IITA-TMS-IBA011412	IITA-TMS-MM990268	C1	-0.589	-0.656	0.688	1.025	2.997	-1.496	-0.434	-1.498	0.516	-1.11	-0.192	0.736	0.048	-7.777
683	2013_0202_14	2013_0202_14:250160143	TMS13F1202P0014	IITA-TMS-IBA011412	IITA-TMS-MM990268	C1	1.622	0.271	0.554	-1.331	4.004	-1.445	-1.835	NA	NA	0.303	-0.169	0.597	-0.285	NA
684	2013_0202_16	2013_0202_16:250160146	TMS13F1202P0016	IITA-TMS-IBA011412	IITA-TMS-MM990268	C1	-0.589	-0.322	1.022	1.692	2.997	-0.828	-0.434	-1.498	-3.497	-0.443	0.142	0.736	0.121	-6.215
685	2013_0202_17	2013_0202_17:250160147	TMS13F1202P0017	IITA-TMS-IBA011412	IITA-TMS-MM990268	C1	-1.08	0.271	0.554	-1.331	4.004	-1.445	-0.834	NA	NA	-1.699	-0.169	0.597	0.076	3.18
686	2013_0202_18	2013_0202_18:250160148	TMS13F1202P0018	IITA-TMS-IBA011412	IITA-TMS-MM990268	C1	-0.799	-0.654	0.64	0.92	3.574	0.617	0.466	NA	NA	0.272	-0.248	0.528	0.148	-4.824
687	2013_0202_19	2013_0202_19:250160149	TMS13F1202P0019	IITA-TMS-IBA011412	IITA-TMS-MM990268	C1	-0.691	-0.229	-0.462	1.426	3.817	0.664	1.364	NA	NA	0.187	0.565	0.346	-0.099	NA
688	2013_0202_2	2013_0202_2:250169117	TMS13F1202P0002	IITA-TMS-IBA011412	IITA-TMS-MM990268	C1	-0.973	0.063	0.976	-1.175	3.298	-1.468	-0.54	NA	1.07	0.359	-0.148	1.095	0.088	2.451
689	2013_0202_20	2013_0202_20:250160150	TMS13F1202P0020	IITA-TMS-IBA011412	IITA-TMS-MM990268	C1	-0.973	0.063	-0.026	0.827	1.297	0.535	0.461	NA	0.067	-1.142	-0.148	0.094	-0.057	-2.156
690	2013_0202_21	2013_0202_21:250160151	TMS13F1202P0021	IITA-TMS-IBA011412	IITA-TMS-MM990268	C1	-0.799	1.348	-0.361	-1.082	-0.43	0.617	0.466	NA	NA	-0.729	-0.248	1.528	-0.012	-2.922
691	2013_0202_22	2013_0202_22:250160152	TMS13F1202P0022	IITA-TMS-IBA011412	IITA-TMS-MM990268	C1	-0.691	-0.229	0.539	1.426	3.817	-1.338	-1.639	NA	NA	0.187	-0.437	0.346	0.091	-4.773
692	2013_0202_23	2013_0202_23:250160153	TMS13F1202P0023	IITA-TMS-IBA011412	IITA-TMS-MM990268	C1	-1.08	0.271	0.554	-3.333	-2.001	0.557	1.168	NA	NA	-0.698	-0.169	0.597	0.236	-1.826
693	2013_0202_24	2013_0202_24:250160154	TMS13F1202P0024	IITA-TMS-IBA011412	IITA-TMS-MM990268	C1	-0.799	0.347	-0.361	0.92	-0.43	0.617	0.466	NA	NA	-0.729	-0.248	0.528	-0.082	-7.628
694	2013_0202_25	2013_0202_25:250160155	TMS13F1202P0025	IITA-TMS-IBA011412	IITA-TMS-MM990268	C1	-0.691	-1.23	0.539	-0.577	3.817	0.664	1.364	NA	NA	0.187	-0.437	1.347	-0.139	NA
695	2013_0202_26	2013_0202_26:250160156	TMS13F1202P0026	IITA-TMS-IBA011412	IITA-TMS-MM990268	C1	-1.08	0.271	-0.447	0.672	-2.001	0.557	1.168	NA	NA	-0.698	-0.169	1.598	0.126	-9.637
696	2013_0202_27	2013_0202_27:250160157	TMS13F1202P0027	IITA-TMS-IBA011412	IITA-TMS-MM990268	C1	-0.627	-0.316	0.893	0.236	2.358	-1.468	-1.012	-0.086	0.029	-1.371	0.152	0.897	0.12	-7.909
697	2013_0202_28	2013_0202_28:250160158	TMS13F1202P0028	IITA-TMS-IBA011412	IITA-TMS-MM990268	C1	-0.691	-0.229	0.539	-0.577	3.817	0.664	1.364	NA	NA	0.187	-0.437	0.346	-0.169	NA
698	2013_0202_29	2013_0202_29:250160159	TMS13F1202P0029	IITA-TMS-IBA011412	IITA-TMS-MM990268	C1	1.635	0.109	0.249	-0.272	2.527	-1.253	-0.592	-1.099	-1.522	-1.202	0.082	0.756	-0.099	-5.079
699	2013_0202_3	2013_0202_3:250169118	TMS13F1202P0003	IITA-TMS-IBA011412	IITA-TMS-MM990268	C1	-0.799	0.347	0.64	0.92	3.574	-1.385	0.466	NA	NA	-0.729	-0.248	0.528	-0.052	NA
700	2013_0202_31	2013_0202_31:250160161	TMS13F1202P0031	IITA-TMS-IBA011412	IITA-TMS-MM990268	C1	-0.691	-0.229	0.539	-0.577	-0.187	0.664	1.364	NA	NA	0.187	-0.437	0.346	0.121	-7.177
701	2013_0202_32	2013_0202_32:250160162	TMS13F1202P0032	IITA-TMS-IBA011412	IITA-TMS-MM990268	C1	-0.379	0.271	-0.447	-1.331	-2.001	0.557	1.168	NA	NA	-0.698	-0.169	0.597	0.046	-2.627
702	2013_0202_33	2013_0202_33:250160163	TMS13F1202P0033	IITA-TMS-IBA011412	IITA-TMS-MM990268	C1	1.502	0.347	0.64	0.92	3.574	-1.385	-2.537	NA	NA	-0.729	-0.248	0.528	-0.022	-8.83
703	2013_0202_34	2013_0202_34:250160164	TMS13F1202P0034	IITA-TMS-IBA011412	IITA-TMS-MM990268	C1	-0.691	-1.23	0.539	-4.581	3.817	-1.338	-0.638	NA	NA	-0.814	-0.437	0.346	0.111	-7.177
704	2013_0202_35	2013_0202_35:250160165	TMS13F1202P0035	IITA-TMS-IBA011412	IITA-TMS-MM990268	C1	1.923	0.271	0.554	-1.331	4.004	-1.445	-1.835	NA	NA	0.303	-0.169	0.597	0.006	4.682
705	2013_0202_36	2013_0202_36:250160166	TMS13F1202P0036	IITA-TMS-IBA011412	IITA-TMS-MM990268	C1	NA	NA	NA	NA	NA	NA	NA	NA	NA	NA	NA	NA	NA	NA
706	2013_0202_37	2013_0202_37:250160167	TMS13F1202P0037	IITA-TMS-IBA011412	IITA-TMS-MM990268	C1	-0.691	-0.229	0.539	1.426	3.817	-1.338	1.364	NA	NA	0.187	-0.437	0.346	-0.149	2.037
707	2013_0202_38	2013_0202_38:250160168	TMS13F1202P0038	IITA-TMS-IBA011412	IITA-TMS-MM990268	C1	-1.08	0.271	0.554	-1.331	-2.001	0.557	-0.834	NA	NA	-0.698	-0.169	0.597	-0.014	2.88
708	2013_0202_39	2013_0202_39:250160169	TMS13F1202P0039	IITA-TMS-IBA011412	IITA-TMS-MM990268	C1	-0.499	-0.654	0.64	0.92	3.574	0.617	-2.537	NA	NA	-0.729	-0.248	0.528	0.058	-3.322
709	2013_0202_4	2013_0202_4:250169119	TMS13F1202P0004	IITA-TMS-IBA011412	IITA-TMS-MM990268	C1	-0.691	0.772	0.539	1.426	3.817	-1.338	-0.638	NA	NA	-0.814	0.565	0.346	-0.039	2.438
710	2013_0202_40	2013_0202_40:250160170	TMS13F1202P0040	IITA-TMS-IBA011412	IITA-TMS-MM990268	C1	-0.391	-0.229	0.539	1.426	3.817	-1.338	-1.639	NA	NA	0.187	0.565	0.346	-0.319	NA
711	2013_0202_41	2013_0202_41:250160171	TMS13F1202P0041	IITA-TMS-IBA011412	IITA-TMS-MM990268	C1	-1.08	0.271	-0.447	2.674	4.004	-1.445	1.168	NA	NA	0.303	0.832	0.597	-0.325	-2.327
712	2013_0202_42	2013_0202_42:250160172	TMS13F1202P0042	IITA-TMS-IBA011412	IITA-TMS-MM990268	C1	2.203	-0.654	-0.361	0.92	-2.431	0.617	0.466	NA	NA	0.272	0.753	1.528	0.148	-1.42
713	2013_0202_43	2013_0202_43:250160173	TMS13F1202P0043	IITA-TMS-IBA011412	IITA-TMS-MM990268	C1	-0.691	-0.229	0.539	1.426	3.817	0.664	1.364	NA	NA	-0.814	0.565	1.347	-0.269	NA
714	2013_0202_44	2013_0202_44:250160174	TMS13F1202P0044	IITA-TMS-IBA011412	IITA-TMS-MM990268	C1	-0.765	0.849	0.685	1.73	2.527	-1.54	0.117	-0.598	-0.798	-1.094	-0.121	0.82	0.043	-2.915
715	2013_0202_45	2013_0202_45:250160175	TMS13F1202P0045	IITA-TMS-IBA011412	IITA-TMS-MM990268	C1	-0.799	0.347	-0.361	-1.082	-3.432	0.617	0.466	NA	NA	-1.73	0.753	2.529	0.098	-5.926
716	2013_0202_46	2013_0202_46:250160176	TMS13F1202P0046	IITA-TMS-IBA011412	IITA-TMS-MM990268	C1	-0.604	0.267	0.645	1.655	2.658	-0.691	-0.006	-0.996	0.889	-0.191	0.229	1.034	-0.247	-6.91
717	2013_0202_47	2013_0202_47:250160177	TMS13F1202P0047	IITA-TMS-IBA011412	IITA-TMS-MM990268	C1	-0.779	0.271	0.554	0.672	4.004	-1.445	-0.834	NA	NA	-0.698	-0.169	0.597	0.196	-5.03
718	2013_0202_48	2013_0202_48:250160178	TMS13F1202P0048	IITA-TMS-IBA011412	IITA-TMS-MM990268	C1	-0.799	-0.654	0.64	0.92	3.574	0.617	-1.536	NA	NA	-0.729	-0.248	0.528	-0.182	NA
719	2013_0202_49	2013_0202_49:250160179	TMS13F1202P0049	IITA-TMS-IBA011412	IITA-TMS-MM990268	C1	1.31	-1.23	0.539	-0.577	3.817	-1.338	1.364	NA	NA	-0.814	-0.437	0.346	-0.029	2.638
720	2013_0202_5	2013_0202_5:250169120	TMS13F1202P0005	IITA-TMS-IBA011412	IITA-TMS-MM990268	C1	-1.08	0.271	0.554	0.672	4.004	0.557	1.168	NA	NA	-0.698	0.832	0.597	-0.265	-6.032
721	2013_0202_50	2013_0202_50:250160180	TMS13F1202P0050	IITA-TMS-IBA011412	IITA-TMS-MM990268	C1	-1.08	-0.73	0.554	-1.331	4.004	-1.445	1.168	NA	NA	-0.698	-0.169	0.597	0.016	-4.33
722	2013_0202_52	2013_0202_52:250160182	TMS13F1202P0052	IITA-TMS-IBA011412	IITA-TMS-MM990268	C1	-0.691	NA	0.539	1.426	3.817	0.664	-0.638	NA	NA	-0.814	-0.437	0.346	-0.079	-7.277
723	2013_0202_53	2013_0202_53:250160183	TMS13F1202P0053	IITA-TMS-IBA011412	IITA-TMS-MM990268	C1	-1.08	0.271	-0.447	2.674	0.001	0.557	1.168	NA	NA	-1.699	-0.169	0.597	0.036	-2.527
724	2013_0202_54	2013_0202_54:250160184	TMS13F1202P0054	IITA-TMS-IBA011412	IITA-TMS-MM990268	C1	-0.799	-0.654	0.64	0.92	3.574	-1.385	-2.537	NA	NA	-0.729	0.753	1.528	0.188	-4.224
725	2013_0202_55	2013_0202_55:250160185	TMS13F1202P0055	IITA-TMS-IBA011412	IITA-TMS-MM990268	C1	-0.501	0.943	0.316	-0.043	2.5	0.337	-0.214	-0.134	NA	-0.782	-0.056	0.595	-0.114	-1.693
726	2013_0202_6	2013_0202_6:250169121	TMS13F1202P0006	IITA-TMS-IBA011412	IITA-TMS-MM990268	C1	1.502	0.347	0.64	0.92	3.574	-1.385	-2.537	NA	NA	-0.729	-0.248	0.528	-0.012	NA
727	2013_0202_7	2013_0202_7:250160136	TMS13F1202P0007	IITA-TMS-IBA011412	IITA-TMS-MM990268	C1	-0.691	-0.229	-0.462	-0.577	-2.189	-1.338	-0.638	NA	NA	0.187	0.565	1.347	-0.199	-8.078
728	2013_0202_8	2013_0202_8:250160137	TMS13F1202P0008	IITA-TMS-IBA011412	IITA-TMS-MM990268	C1	-1.08	0.271	-0.447	0.672	4.004	0.557	1.168	NA	NA	0.303	0.832	0.597	-0.185	0.176
729	2013_0202_9	2013_0202_9:250160138	TMS13F1202P0009	IITA-TMS-IBA011412	IITA-TMS-MM990268	C1	-0.799	-0.654	0.64	0.92	-0.43	0.617	0.466	NA	NA	-0.729	0.753	1.528	0.028	-5.425
730	2013_0203_1	2013_0203_1:250160186	TMS13F1203P0001	IITA-TMS-IBA011412	IITA-TMS-MM990477	C1	1.622	0.271	-0.447	-3.333	-3.001	0.557	1.168	NA	NA	0.303	-0.169	0.597	0.176	-5.631
731	2013_0203_10	2013_0203_10:250160195	TMS13F1203P0010	IITA-TMS-IBA011412	IITA-TMS-MM990477	C1	-1.08	0.271	0.554	-1.331	-2.001	0.557	1.168	NA	NA	-0.698	-0.169	0.597	0.166	-9.336
732	2013_0203_11	2013_0203_11:250160196	TMS13F1203P0011	IITA-TMS-IBA011412	IITA-TMS-MM990477	C1	-0.799	NA	NA	NA	NA	NA	NA	NA	NA	NA	NA	NA	NA	NA
733	2013_0203_12	2013_0203_12:250160197	TMS13F1203P0012	IITA-TMS-IBA011412	IITA-TMS-MM990477	C1	-0.691	0.772	-0.462	-0.577	-2.189	0.664	1.364	NA	NA	-0.814	0.565	0.346	0.201	6.144
734	2013_0203_13	2013_0203_13:250160198	TMS13F1203P0013	IITA-TMS-IBA011412	IITA-TMS-MM990477	C1	-1.08	0.271	-0.447	0.672	0.001	0.557	1.168	NA	NA	-1.699	-0.169	0.597	0.046	-9.236
735	2013_0203_14	2013_0203_14:250160199	TMS13F1203P0014	IITA-TMS-IBA011412	IITA-TMS-MM990477	C1	-0.799	NA	NA	NA	NA	NA	NA	NA	NA	NA	NA	NA	NA	NA
736	2013_0203_15	2013_0203_15:250160200	TMS13F1203P0015	IITA-TMS-IBA011412	IITA-TMS-MM990477	C1	-0.691	0.772	0.539	1.426	-0.187	0.664	1.364	NA	NA	0.187	0.565	0.346	0.191	2.238
737	2013_0203_16	2013_0203_16:250160201	TMS13F1203P0016	IITA-TMS-IBA011412	IITA-TMS-MM990477	C1	-1.08	0.271	-0.447	-1.331	-2.001	0.557	1.168	NA	NA	-0.698	-0.169	0.597	0.136	4.782
738	2013_0203_17	2013_0203_17:250160202	TMS13F1203P0017	IITA-TMS-IBA011412	IITA-TMS-MM990477	C1	-0.799	0.347	-0.361	0.92	-0.43	0.617	0.466	NA	NA	0.272	-0.248	0.528	0.098	-13.035
739	2013_0203_18	2013_0203_18:250160203	TMS13F1203P0018	IITA-TMS-IBA011412	IITA-TMS-MM990477	C1	-0.691	1.774	-0.462	1.426	-0.187	0.664	1.364	NA	NA	0.187	0.565	1.347	0.051	-1.168
740	2013_0203_19	2013_0203_19:250160204	TMS13F1203P0019	IITA-TMS-IBA011412	IITA-TMS-MM990477	C1	1.622	0.271	0.554	-1.331	-2.001	-1.445	1.168	NA	NA	-0.698	-0.169	0.597	0.126	-2.527
741	2013_0203_2	2013_0203_2:250160187	TMS13F1203P0002	IITA-TMS-IBA011412	IITA-TMS-MM990477	C1	-0.675	0.296	0.514	-0.617	-0.97	0.475	-0.084	-0.853	1.149	0.278	0.196	0.712	0.03	1.393
742	2013_0203_20	2013_0203_20:250160205	TMS13F1203P0020	IITA-TMS-IBA011412	IITA-TMS-MM990477	C1	2.503	0.347	-0.361	-1.082	-2.431	0.617	0.466	NA	NA	-0.729	-0.248	0.528	0.048	-2.521
743	2013_0203_21	2013_0203_21:250160206	TMS13F1203P0021	IITA-TMS-IBA011412	IITA-TMS-MM990477	C1	-0.691	0.772	-0.462	1.426	-2.189	0.664	1.364	NA	NA	0.187	0.565	0.346	-0.049	-7.177
744	2013_0203_22	2013_0203_22:250160207	TMS13F1203P0022	IITA-TMS-IBA011412	IITA-TMS-MM990477	C1	1.622	0.271	-0.447	-3.333	-2.001	0.557	1.168	NA	NA	-0.698	-0.169	0.597	-0.024	-11.439
745	2013_0203_24	2013_0203_24:250160209	TMS13F1203P0024	IITA-TMS-IBA011412	IITA-TMS-MM990477	C1	-0.691	-0.229	-0.462	1.426	-2.189	0.664	1.364	NA	NA	0.187	0.565	1.347	-0.039	-2.67
746	2013_0203_25	2013_0203_25:250160210	TMS13F1203P0025	IITA-TMS-IBA011412	IITA-TMS-MM990477	C1	1.622	0.271	0.554	0.672	0.001	0.557	1.168	NA	NA	0.303	-0.169	0.597	0.096	-5.131
747	2013_0203_26	2013_0203_26:250160211	TMS13F1203P0026	IITA-TMS-IBA011412	IITA-TMS-MM990477	C1	2.203	NA	NA	NA	NA	NA	NA	NA	NA	NA	NA	NA	NA	NA
748	2013_0203_27	2013_0203_27:250160212	TMS13F1203P0027	IITA-TMS-IBA011412	IITA-TMS-MM990477	C1	2.011	-0.229	-0.462	-4.581	-3.19	0.664	1.364	NA	NA	-0.814	-0.437	0.346	-0.209	NA
749	2013_0203_28	2013_0203_28:250160213	TMS13F1203P0028	IITA-TMS-IBA011412	IITA-TMS-MM990477	C1	-0.765	0.022	-0.534	-1.41	0.307	0.462	0.117	-0.848	0.481	-0.55	-0.121	0.465	0.124	-4.799
750	2013_0203_29	2013_0203_29:250160214	TMS13F1203P0029	IITA-TMS-IBA011412	IITA-TMS-MM990477	C1	2.203	0.347	-0.361	0.92	-0.43	0.617	-2.537	NA	NA	0.272	0.753	1.528	0.148	-3.222
751	2013_0203_3	2013_0203_3:250160188	TMS13F1203P0003	IITA-TMS-IBA011412	IITA-TMS-MM990477	C1	-0.691	1.774	-0.462	1.426	-3.19	-1.338	-0.638	NA	NA	0.187	0.565	1.347	0.041	-2.269
752	2013_0203_30	2013_0203_30:250160215	TMS13F1203P0030	IITA-TMS-IBA011412	IITA-TMS-MM990477	C1	0.009	0.772	0.539	1.426	-3.19	0.664	1.364	NA	NA	0.187	-0.437	0.346	0.041	NA
753	2013_0203_31	2013_0203_31:250160216	TMS13F1203P0031	IITA-TMS-IBA011412	IITA-TMS-MM990477	C1	0.622	0.271	-0.447	0.672	-2.001	0.557	1.168	NA	NA	-0.698	-0.169	0.597	0.016	4.282
754	2013_0203_32	2013_0203_32:250160217	TMS13F1203P0032	IITA-TMS-IBA011412	IITA-TMS-MM990477	C1	-0.501	0.001	-0.487	-0.617	-2.022	0.475	-0.084	0.338	1.149	0.115	0.051	0.931	0.112	-6.345
755	2013_0203_33	2013_0203_33:250160218	TMS13F1203P0033	IITA-TMS-IBA011412	IITA-TMS-MM990477	C1	-0.691	-0.229	-0.462	1.426	-2.189	-1.338	-0.638	NA	NA	-0.814	0.565	1.347	0.131	-3.471
756	2013_0203_34	2013_0203_34:250160219	TMS13F1203P0034	IITA-TMS-IBA011412	IITA-TMS-MM990477	C1	1.622	0.271	0.554	-1.331	-2.001	0.557	1.168	NA	NA	0.303	-0.169	1.598	-0.074	-6.733
757	2013_0203_35	2013_0203_35:250160220	TMS13F1203P0035	IITA-TMS-IBA011412	IITA-TMS-MM990477	C1	1.502	0.347	-0.361	0.92	-0.43	-1.385	0.466	NA	NA	0.272	-0.248	0.528	0.108	-1.62
758	2013_0203_36	2013_0203_36:250160221	TMS13F1203P0036	IITA-TMS-IBA011412	IITA-TMS-MM990477	C1	-0.691	-0.229	0.539	-0.577	-0.187	0.664	1.364	NA	NA	-0.814	0.565	1.347	-0.039	0.835
759	2013_0203_37	2013_0203_37:250160222	TMS13F1203P0037	IITA-TMS-IBA011412	IITA-TMS-MM990477	C1	1.622	0.271	0.554	-1.331	-2.001	-1.445	1.168	NA	NA	-0.698	-0.169	0.597	0.066	-7.333
760	2013_0203_38	2013_0203_38:250160223	TMS13F1203P0038	IITA-TMS-IBA011412	IITA-TMS-MM990477	C1	0.202	-0.654	-0.361	0.92	-0.43	0.617	0.466	NA	NA	-0.729	-0.248	0.528	0.128	-3.723
761	2013_0203_39	2013_0203_39:250160224	TMS13F1203P0039	IITA-TMS-IBA011412	IITA-TMS-MM990477	C1	-0.589	0.012	0.688	-0.978	-1.674	0.507	0.234	-1.498	0.516	-1.11	0.142	2.071	0.201	-8.311
762	2013_0203_4	2013_0203_4:250160189	TMS13F1203P0004	IITA-TMS-IBA011412	IITA-TMS-MM990477	C1	1.631	0.817	-0.251	-1.41	-1.912	0.462	0.117	-1.099	0.481	-1.202	-0.121	0.61	-0.03	-2.136
763	2013_0203_40	2013_0203_40:250160225	TMS13F1203P0040	IITA-TMS-IBA011412	IITA-TMS-MM990477	C1	-0.379	0.271	0.554	-1.331	-2.001	0.557	1.168	NA	NA	-0.698	-0.169	0.597	0.156	-10.438
764	2013_0203_41	2013_0203_41:250160226	TMS13F1203P0041	IITA-TMS-IBA011412	IITA-TMS-MM990477	C1	1.903	0.347	-0.361	0.92	-0.43	0.617	0.466	NA	NA	0.272	0.753	1.528	0.198	-8.029
765	2013_0203_42	2013_0203_42:250160227	TMS13F1203P0042	IITA-TMS-IBA011412	IITA-TMS-MM990477	C1	-0.502	-0.788	0.899	0.021	-0.732	0.456	-0.388	0.416	0.516	-0.434	0.023	0.839	0.094	5.937
766	2013_0203_44	2013_0203_44:250160229	TMS13F1203P0044	IITA-TMS-IBA011412	IITA-TMS-MM990477	C1	-0.799	0.347	-0.361	0.92	-0.43	0.617	0.466	NA	NA	-0.729	-0.248	0.528	0.208	-8.529
767	2013_0203_45	2013_0203_45:250160230	TMS13F1203P0045	IITA-TMS-IBA011412	IITA-TMS-MM990477	C1	-0.691	-0.229	-0.462	1.426	-2.189	0.664	1.364	NA	NA	-0.814	0.565	2.347	0.081	-2.87
768	2013_0203_47	2013_0203_47:250160231	TMS13F1203P0047	IITA-TMS-IBA011412	IITA-TMS-MM990477	C1	-0.779	0.271	0.554	2.674	-2.001	0.557	-0.834	NA	NA	0.303	0.832	0.597	0.096	-0.825
769	2013_0203_48	2013_0203_48:250159882	TMS13F1203P0048	IITA-TMS-IBA011412	IITA-TMS-MM990477	C1	-0.799	0.347	0.64	0.92	-0.43	-1.385	0.466	NA	NA	0.272	-0.248	0.528	0.078	2.586
770	2013_0203_49	2013_0203_49:250159883	TMS13F1203P0049	IITA-TMS-IBA011412	IITA-TMS-MM990477	C1	2.011	-0.229	-0.462	-0.577	-0.187	0.664	-0.638	NA	NA	0.187	-0.437	0.346	-0.099	NA
771	2013_0203_5	2013_0203_5:250160190	TMS13F1203P0005	IITA-TMS-IBA011412	IITA-TMS-MM990477	C1	-0.799	-0.654	-0.361	0.92	-0.43	0.617	0.466	NA	NA	0.272	-0.248	0.528	0.028	-1.219
772	2013_0203_50	2013_0203_50:250159884	TMS13F1203P0050	IITA-TMS-IBA011412	IITA-TMS-MM990477	C1	-1.08	0.271	-0.447	-1.331	-2.001	0.557	1.168	NA	NA	0.303	-0.169	0.597	0.016	4.081
773	2013_0203_51	2013_0203_51:250159885	TMS13F1203P0051	IITA-TMS-IBA011412	IITA-TMS-MM990477	C1	1.903	-0.654	-0.361	0.92	-0.43	0.617	-2.537	NA	NA	-0.729	-0.248	1.528	0.128	-8.73
774	2013_0203_52	2013_0203_52:250159886	TMS13F1203P0052	IITA-TMS-IBA011412	IITA-TMS-MM990477	C1	-0.691	-0.229	-0.462	1.426	-2.189	0.664	1.364	NA	NA	0.187	0.565	1.347	-0.009	-6.676
775	2013_0203_7	2013_0203_7:250160192	TMS13F1203P0007	IITA-TMS-IBA011412	IITA-TMS-MM990477	C1	1.622	0.271	0.554	-1.331	-3.001	0.557	1.168	NA	NA	-0.698	-0.169	0.597	-0.285	-7.233
776	2013_0203_8	2013_0203_8:250160193	TMS13F1203P0008	IITA-TMS-IBA011412	IITA-TMS-MM990477	C1	-0.799	0.347	-0.361	0.92	-0.43	0.617	0.466	NA	NA	-0.729	-0.248	0.528	-0.012	5.49
777	2013_0203_9	2013_0203_9:250160194	TMS13F1203P0009	IITA-TMS-IBA011412	IITA-TMS-MM990477	C1	-0.691	0.772	-0.462	-0.577	-0.187	0.664	1.364	NA	NA	-0.814	0.565	0.346	0.131	-1.067
778	2013_0204_1	2013_0204_1:250159887	TMS13F1204P0001	IITA-TMS-IBA011412	IITA-TMS-IBA993073	C1	-0.691	-0.229	-0.462	1.426	-2.189	0.664	-0.638	NA	NA	-0.814	-0.437	1.347	0.001	4.241
779	2013_0204_10	2013_0204_10:250159897	TMS13F1204P0010	IITA-TMS-IBA011412	IITA-TMS-IBA993073	C1	-0.122	0.346	-0.648	1.692	-1.674	0.507	-0.434	0.508	1.519	-0.777	0.142	1.07	-0.072	-6.675
780	2013_0204_11	2013_0204_11:250159898	TMS13F1204P0011	IITA-TMS-IBA011412	IITA-TMS-IBA993073	C1	-0.973	0.564	-0.526	1.829	-2.207	0.535	0.461	NA	-1.939	0.359	0.853	1.095	0.118	2.652
781	2013_0204_12	2013_0204_12:250159899	TMS13F1204P0012	IITA-TMS-IBA011412	IITA-TMS-IBA993073	C1	-0.099	0.347	-0.361	0.92	-0.43	0.617	0.466	NA	NA	0.272	0.753	0.528	0.198	-1.32
782	2013_0204_13	2013_0204_13:250159900	TMS13F1204P0013	IITA-TMS-IBA011412	IITA-TMS-IBA993073	C1	0.009	-0.229	-0.462	-0.577	-2.189	0.664	1.364	NA	NA	0.187	0.565	1.347	0.111	-4.473
783	2013_0204_14	2013_0204_14:250159901	TMS13F1204P0014	IITA-TMS-IBA011412	IITA-TMS-IBA993073	C1	-0.765	1.024	0.249	-0.693	-1.912	0.462	0.117	-0.598	0.481	-1.246	0.176	1.465	0.172	-6.573
784	2013_0204_15	2013_0204_15:250159902	TMS13F1204P0015	IITA-TMS-IBA011412	IITA-TMS-IBA993073	C1	-0.799	0.347	-0.361	0.92	-0.43	0.617	0.466	NA	NA	0.272	-0.248	0.528	NA	NA
785	2013_0204_16	2013_0204_16:250159903	TMS13F1204P0016	IITA-TMS-IBA011412	IITA-TMS-IBA993073	C1	-0.691	-0.229	0.539	1.426	-0.187	-1.338	-1.639	NA	NA	0.187	-0.437	0.346	0.081	6.043
786	2013_0204_17	2013_0204_17:250159904	TMS13F1204P0017	IITA-TMS-IBA011412	IITA-TMS-IBA993073	C1	-1.08	0.271	0.554	0.672	-3.001	0.557	-0.834	NA	NA	-1.699	-0.169	0.597	0.126	-11.539
787	2013_0204_18	2013_0204_18:250159905	TMS13F1204P0018	IITA-TMS-IBA011412	IITA-TMS-IBA993073	C1	0.202	NA	-0.361	-1.082	-0.43	0.617	0.466	NA	NA	NA	NA	NA	NA	NA
788	2013_0204_2	2013_0204_2:250159888	TMS13F1204P0002	IITA-TMS-IBA011412	IITA-TMS-IBA993073	C1	-0.973	0.063	-0.026	-0.174	-1.706	0.535	0.461	NA	0.067	-1.142	-0.148	0.594	-0.017	7.359
789	2013_0204_3	2013_0204_3:250159890	TMS13F1204P0003	IITA-TMS-IBA011412	IITA-TMS-IBA993073	C1	1.903	-0.654	-0.361	0.92	-0.43	0.617	-2.537	NA	NA	0.272	-0.248	0.528	0.068	3.086
790	2013_0204_4	2013_0204_4:250159891	TMS13F1204P0004	IITA-TMS-IBA011412	IITA-TMS-IBA993073	C1	-0.691	0.772	-0.462	1.426	-3.19	0.664	-0.638	NA	NA	-0.814	0.565	2.347	0.031	-8.279
791	2013_0204_5	2013_0204_5:250159892	TMS13F1204P0005	IITA-TMS-IBA011412	IITA-TMS-IBA993073	C1	-0.973	0.063	0.976	-0.174	0.296	-0.467	0.461	NA	-1.939	0.359	-0.148	0.594	0.058	3.403
792	2013_0204_6	2013_0204_6:250159893	TMS13F1204P0006	IITA-TMS-IBA011412	IITA-TMS-IBA993073	C1	1.903	-0.654	0.64	-1.082	-2.431	0.617	-2.537	NA	NA	-0.729	0.753	2.529	-0.082	-6.527
793	2013_0204_7	2013_0204_7:250159894	TMS13F1204P0007	IITA-TMS-IBA011412	IITA-TMS-IBA993073	C1	-0.156	0.68	0.354	2.36	-1.674	0.507	0.234	-1.498	1.519	0.225	0.142	1.07	0.028	0.238
794	2013_0204_8	2013_0204_8:250159895	TMS13F1204P0008	IITA-TMS-IBA011412	IITA-TMS-IBA993073	C1	1.281	-0.001	0.692	-0.859	0.338	0.475	-0.084	-0.826	0.83	0.286	-0.15	1.27	-0.181	2.264
795	2013_0204_9	2013_0204_9:250159896	TMS13F1204P0009	IITA-TMS-IBA011412	IITA-TMS-IBA993073	C1	-0.799	0.347	0.64	-1.082	-0.43	0.617	0.466	NA	NA	-0.729	0.753	1.528	0.098	-5.525
796	2013_0212_1	2013_0212_1:250159906	TMS13F1212P0001	IITA-TMS-IBA011412	IITA-TMS-IBA020129	C1	1.31	0.772	-0.462	-4.581	-2.189	0.664	-0.638	NA	NA	0.187	0.565	0.346	-0.169	-2.77
797	2013_0212_10	2013_0212_10:250159915	TMS13F1212P0010	IITA-TMS-IBA011412	IITA-TMS-IBA020129	C1	-0.691	0.772	-0.462	-4.581	-2.189	0.664	-0.638	NA	NA	0.187	0.565	1.347	0.031	-2.97
798	2013_0212_11	2013_0212_11:250159916	TMS13F1212P0011	IITA-TMS-IBA011412	IITA-TMS-IBA020129	C1	-1.08	-0.73	0.554	-1.331	-2.001	0.557	1.168	NA	NA	0.303	-0.169	0.597	0.066	-3.529
799	2013_0212_12	2013_0212_12:250159917	TMS13F1212P0012	IITA-TMS-IBA011412	IITA-TMS-IBA020129	C1	1.903	0.347	-0.361	0.92	3.574	0.617	0.466	NA	NA	0.272	0.753	0.528	-0.022	-3.823
800	2013_0212_13	2013_0212_13:250159918	TMS13F1212P0013	IITA-TMS-IBA011412	IITA-TMS-IBA020129	C1	NA	NA	NA	NA	NA	NA	NA	NA	NA	NA	NA	NA	NA	NA
801	2013_0212_14	2013_0212_14:250159919	TMS13F1212P0014	IITA-TMS-IBA011412	IITA-TMS-IBA020129	C1	2.223	0.271	-0.447	-3.333	4.004	-1.445	-0.834	NA	NA	0.303	-0.169	0.597	-0.044	-4.33
802	2013_0212_15	2013_0212_15:250159920	TMS13F1212P0015	IITA-TMS-IBA011412	IITA-TMS-IBA020129	C1	-0.727	0.018	0.226	-1.767	-1.646	0.535	-0.01	-0.086	1.032	0.298	-0.182	0.563	0.033	-1.285
803	2013_0212_16	2013_0212_16:250159921	TMS13F1212P0016	IITA-TMS-IBA011412	IITA-TMS-IBA020129	C1	2.311	0.772	-0.462	-4.581	3.817	-1.338	-0.638	NA	NA	0.187	0.565	0.346	-0.109	1.837
804	2013_0212_17	2013_0212_17:250159922	TMS13F1212P0017	IITA-TMS-IBA011412	IITA-TMS-IBA020129	C1	-1.08	0.271	-0.447	-1.331	-3.001	0.557	1.168	NA	NA	-1.699	-0.169	0.597	0.026	-5.331
805	2013_0212_18	2013_0212_18:250159923	TMS13F1212P0018	IITA-TMS-IBA011412	IITA-TMS-IBA020129	C1	-0.799	1.348	0.64	0.92	3.574	-1.385	0.466	NA	NA	0.272	-0.248	0.528	-0.092	-9.531
806	2013_0212_19	2013_0212_19:250159924	TMS13F1212P0019	IITA-TMS-IBA011412	IITA-TMS-IBA020129	C1	-0.589	0.346	-0.648	-0.311	2.33	-0.16	-0.434	-1.498	1.519	0.225	0.142	0.403	-0.153	-0.655
807	2013_0212_20	2013_0212_20:250159925	TMS13F1212P0020	IITA-TMS-IBA011412	IITA-TMS-IBA020129	C1	0.221	0.271	-0.447	-3.333	-3.001	0.557	1.168	NA	NA	0.303	-0.169	0.597	-0.124	2.079
808	2013_0212_22	2013_0212_22:250159927	TMS13F1212P0022	IITA-TMS-IBA011412	IITA-TMS-IBA020129	C1	-0.356	0.346	-0.314	-0.311	-1.007	0.507	0.234	-1.498	0.516	-1.11	0.142	0.403	0.048	-5.306
809	2013_0212_23	2013_0212_23:250159928	TMS13F1212P0023	IITA-TMS-IBA011412	IITA-TMS-IBA020129	C1	-1.08	0.271	-0.447	-1.331	4.004	-1.445	-1.835	NA	NA	-1.699	-0.169	0.597	0.186	-10.037
810	2013_0212_24	2013_0212_24:250159929	TMS13F1212P0024	IITA-TMS-IBA011412	IITA-TMS-IBA020129	C1	1.175	-0.65	0.893	-0.431	3.025	-0.8	-0.01	-0.086	0.029	-0.369	-0.182	0.897	0.03	-4.703
811	2013_0212_25	2013_0212_25:250159930	TMS13F1212P0025	IITA-TMS-IBA011412	IITA-TMS-IBA020129	C1	-0.589	0.012	0.354	-0.978	2.997	-1.496	-0.768	-1.498	0.516	-1.11	0.142	1.07	0.081	-4.638
812	2013_0212_26	2013_0212_26:250159931	TMS13F1212P0026	IITA-TMS-IBA011412	IITA-TMS-IBA020129	C1	-0.765	0.022	0.108	-1.41	-1.693	0.462	0.117	-0.848	1.483	0.146	-0.121	0.465	-0.032	-4.772
813	2013_0212_27	2013_0212_27:250159932	TMS13F1212P0027	IITA-TMS-IBA011412	IITA-TMS-IBA020129	C1	1.375	0.018	0.226	-0.431	2.358	-0.8	-1.012	-0.086	1.032	-0.036	0.486	0.563	0.087	-4.803
814	2013_0212_28	2013_0212_28:250159933	TMS13F1212P0028	IITA-TMS-IBA011412	IITA-TMS-IBA020129	C1	-0.489	0.012	0.354	-0.978	2.997	-0.828	-0.434	-1.498	0.516	-1.11	0.142	0.736	0.011	-5.907
815	2013_0212_29	2013_0212_29:250159934	TMS13F1212P0029	IITA-TMS-IBA011412	IITA-TMS-IBA020129	C1	-1.08	0.271	0.554	-3.333	4.004	0.557	1.168	NA	NA	0.303	-0.169	0.597	-0.205	NA
816	2013_0212_3	2013_0212_3:250159908	TMS13F1212P0003	IITA-TMS-IBA011412	IITA-TMS-IBA020129	C1	2.203	-0.654	-0.361	-1.082	-0.43	0.617	0.466	NA	NA	-0.729	-0.248	0.528	-0.072	NA
817	2013_0212_30	2013_0212_30:250159935	TMS13F1212P0030	IITA-TMS-IBA011412	IITA-TMS-IBA020129	C1	1.502	0.347	-0.361	-1.082	-2.431	0.617	0.466	NA	NA	0.272	-0.248	0.528	0.098	NA
818	2013_0212_31	2013_0212_31:250159936	TMS13F1212P0031	IITA-TMS-IBA011412	IITA-TMS-IBA020129	C1	-0.691	0.772	-0.462	1.426	3.817	-1.338	1.364	NA	NA	0.187	0.565	0.346	-0.059	-0.066
819	2013_0212_32	2013_0212_32:250159937	TMS13F1212P0032	IITA-TMS-IBA011412	IITA-TMS-IBA020129	C1	-0.604	0.696	0.474	0.468	2.938	-0.868	0.12	NA	0.18	-0.824	0.58	0.589	-0.47	NA
820	2013_0212_33	2013_0212_33:250159938	TMS13F1212P0033	IITA-TMS-IBA011412	IITA-TMS-IBA020129	C1	-0.799	0.347	-0.361	-1.082	3.574	0.617	0.466	NA	NA	0.272	-0.248	0.528	-0.072	NA
821	2013_0212_34	2013_0212_34:250159939	TMS13F1212P0034	IITA-TMS-IBA011412	IITA-TMS-IBA020129	C1	-0.574	-0.149	0.106	-0.326	-1.374	0.457	-0.034	0.404	1.204	0.169	0.206	0.422	0.1	-4.347
822	2013_0212_35	2013_0212_35:250159940	TMS13F1212P0035	IITA-TMS-IBA011412	IITA-TMS-IBA020129	C1	-0.779	0.271	0.554	-3.333	-2.001	0.557	-0.834	NA	NA	0.303	0.832	0.597	0.026	-4.43
823	2013_0212_36	2013_0212_36:250159941	TMS13F1212P0036	IITA-TMS-IBA011412	IITA-TMS-IBA020129	C1	-0.675	0.161	-0.487	-0.738	2.698	-0.938	-0.084	-0.959	0.467	-0.431	-0.143	0.765	0.053	-2.264
824	2013_0212_37	2013_0212_37:250159942	TMS13F1212P0037	IITA-TMS-IBA011412	IITA-TMS-IBA020129	C1	-0.691	0.772	0.539	-0.577	3.817	0.664	-1.639	NA	NA	0.187	0.565	0.346	-0.219	4.341
825	2013_0212_38	2013_0212_38:250159943	TMS13F1212P0038	IITA-TMS-IBA011412	IITA-TMS-IBA020129	C1	2.223	0.271	-0.447	0.672	-2.001	0.557	-1.835	NA	NA	-0.698	-0.169	0.597	-0.295	-22.353
826	2013_0212_39	2013_0212_39:250159944	TMS13F1212P0039	IITA-TMS-IBA011412	IITA-TMS-IBA020129	C1	-0.799	0.347	-0.361	0.92	-2.431	0.617	0.466	NA	NA	-0.729	-0.248	0.528	0.208	-5.926
827	2013_0212_4	2013_0212_4:250159909	TMS13F1212P0004	IITA-TMS-IBA011412	IITA-TMS-IBA020129	C1	0.554	-0.144	0.928	-1.31	3.157	-1.501	0.575	1.87	NA	0.203	0.254	-0.03	-0.071	0.973
828	2013_0212_40	2013_0212_40:250159945	TMS13F1212P0040	IITA-TMS-IBA011412	IITA-TMS-IBA020129	C1	-0.589	-0.656	0.688	0.357	2.997	-0.16	-0.768	1.511	0.516	0.238	0.245	0.885	-0.104	NA
829	2013_0212_41	2013_0212_41:250159946	TMS13F1212P0041	IITA-TMS-IBA011412	IITA-TMS-IBA020129	C1	-0.765	0.229	-0.251	-1.841	2.746	-0.967	0.117	-0.347	0.481	-0.898	-0.121	0.756	0.104	-7.116
830	2013_0212_42	2013_0212_42:250159947	TMS13F1212P0042	IITA-TMS-IBA011412	IITA-TMS-IBA020129	C1	-0.799	0.347	-0.361	0.92	3.574	-1.385	0.466	NA	NA	-0.729	-0.248	0.528	-0.002	1.685
831	2013_0212_43	2013_0212_43:250159948	TMS13F1212P0043	IITA-TMS-IBA011412	IITA-TMS-IBA020129	C1	-0.691	0.772	-0.462	1.426	3.817	-1.338	1.364	NA	NA	0.187	0.565	0.346	-0.049	-8.078
832	2013_0212_44	2013_0212_44:250159949	TMS13F1212P0044	IITA-TMS-IBA011412	IITA-TMS-IBA020129	C1	0.221	-0.73	0.554	-3.333	4.004	-1.445	-0.834	NA	NA	-0.698	-0.169	0.597	0.016	-2.627
833	2013_0212_45	2013_0212_45:250159950	TMS13F1212P0045	IITA-TMS-IBA011412	IITA-TMS-IBA020129	C1	0.707	-0.421	-0.331	-0.432	3.245	-1.443	-1.417	NA	1.032	-1.223	-0.225	0.512	0.031	-6.343
834	2013_0212_46	2013_0212_46:250159951	TMS13F1212P0046	IITA-TMS-IBA011412	IITA-TMS-IBA020129	C1	0.009	0.772	0.539	-0.577	-3.19	0.664	1.364	NA	NA	-0.814	0.565	0.346	0.061	0.335
835	2013_0212_47	2013_0212_47:250159952	TMS13F1212P0047	IITA-TMS-IBA011412	IITA-TMS-IBA020129	C1	0.221	0.271	0.554	-3.333	4.004	-1.445	1.168	NA	NA	-0.698	-0.169	0.597	0.006	-5.832
836	2013_0212_48	2013_0212_48:250159953	TMS13F1212P0048	IITA-TMS-IBA011412	IITA-TMS-IBA020129	C1	-0.799	0.347	-0.361	-1.082	3.574	-1.385	0.466	NA	NA	-0.729	-0.248	0.528	-0.102	-10.933
837	2013_0212_49	2013_0212_49:250159954	TMS13F1212P0049	IITA-TMS-IBA011412	IITA-TMS-IBA020129	C1	-0.691	1.774	-0.462	-0.577	-2.189	0.664	1.364	NA	NA	-0.814	0.565	0.346	0.041	-3.972
838	2013_0212_5	2013_0212_5:250159910	TMS13F1212P0005	IITA-TMS-IBA011412	IITA-TMS-IBA020129	C1	1.679	0.564	-0.526	-2.176	3.298	-1.468	0.461	NA	0.067	-1.142	-0.148	0.594	-0.077	-6.162
839	2013_0212_50	2013_0212_50:250159955	TMS13F1212P0050	IITA-TMS-IBA011412	IITA-TMS-IBA020129	C1	0.221	0.271	-0.447	2.674	-3.001	0.557	1.168	NA	NA	0.303	-0.169	0.597	0.026	-4.83
840	2013_0212_51	2013_0212_51:250159956	TMS13F1212P0051	IITA-TMS-IBA011412	IITA-TMS-IBA020129	C1	2.203	0.347	-0.361	-1.082	-0.43	0.617	-2.537	NA	NA	0.272	-0.248	0.528	-0.042	-3.623
841	2013_0212_52	2013_0212_52:250159957	TMS13F1212P0052	IITA-TMS-IBA011412	IITA-TMS-IBA020129	C1	-0.589	0.012	0.02	0.357	2.997	-0.828	0.234	-1.498	1.519	0.225	0.142	0.403	-0.012	-0.797
842	2013_0212_53	2013_0212_53:250159958	TMS13F1212P0053	IITA-TMS-IBA011412	IITA-TMS-IBA020129	C1	-0.973	-0.438	-0.526	1.829	-2.207	0.535	0.461	NA	1.07	0.415	-0.128	0.591	-0.24	-2.387
843	2013_0212_54	2013_0212_54:250159959	TMS13F1212P0054	IITA-TMS-IBA011412	IITA-TMS-IBA020129	C1	1.008	0.353	-0.442	-0.431	3.025	-1.468	-0.01	-2.093	0.029	-1.037	0.486	0.563	0.15	1.81
844	2013_0212_55	2013_0212_55:250159960	TMS13F1212P0055	IITA-TMS-IBA011412	IITA-TMS-IBA020129	C1	-0.635	-0.308	0.247	0.048	2.741	-0.523	0.054	-0.839	0.388	-0.399	0.702	0.557	-0.207	0.203
845	2013_0212_56	2013_0212_56:250159961	TMS13F1212P0056	IITA-TMS-IBA011412	IITA-TMS-IBA020129	C1	-1.08	0.271	-0.447	2.674	4.004	-1.445	1.168	NA	NA	-0.698	-0.169	0.597	0.036	-4.229
846	2013_0212_57	2013_0212_57:250159962	TMS13F1212P0057	IITA-TMS-IBA011412	IITA-TMS-IBA020129	C1	-0.799	NA	NA	NA	NA	NA	NA	NA	NA	NA	NA	NA	NA	NA
847	2013_0212_59	2013_0212_59:250159964	TMS13F1212P0059	IITA-TMS-IBA011412	IITA-TMS-IBA020129	C1	1.529	0.564	-0.526	1.829	-0.705	0.535	-0.54	NA	0.067	-0.642	-0.148	0.594	-0.182	-2.606
848	2013_0212_60	2013_0212_60:250159965	TMS13F1212P0060	IITA-TMS-IBA011412	IITA-TMS-IBA020129	C1	-0.799	0.347	-0.361	0.92	3.574	-1.385	0.466	NA	NA	0.272	-0.248	0.528	0.138	-10.532
849	2013_0212_61	2013_0212_61:250159966	TMS13F1212P0061	IITA-TMS-IBA011412	IITA-TMS-IBA020129	C1	-0.479	-0.149	0.39	-1.021	-0.686	0.457	-0.034	-0.347	0.842	-0.61	0.11	0.557	0.114	-2.76
850	2013_0212_62	2013_0212_62:250159967	TMS13F1212P0062	IITA-TMS-IBA011412	IITA-TMS-IBA020129	C1	-0.823	-0.438	0.475	-1.175	-2.207	0.535	-0.54	NA	0.067	-1.643	-0.148	0.594	-0.072	-4.43
851	2013_0212_63	2013_0212_63:250159968	TMS13F1212P0063	IITA-TMS-IBA011412	IITA-TMS-IBA020129	C1	-0.799	0.347	-0.361	-5.086	-2.431	0.617	0.466	NA	NA	0.272	-0.248	0.528	0.028	-3.623
852	2013_0212_64	2013_0212_64:250159969	TMS13F1212P0064	IITA-TMS-IBA011412	IITA-TMS-IBA020129	C1	2.011	0.772	-0.462	1.426	-3.19	0.664	1.364	NA	NA	0.187	-0.437	0.346	-0.059	NA
853	2013_0212_65	2013_0212_65:250159970	TMS13F1212P0065	IITA-TMS-IBA011412	IITA-TMS-IBA020129	C1	-0.379	0.271	-0.447	-3.333	-3.001	0.557	-0.834	NA	NA	0.303	-0.169	0.597	0.136	-5.932
854	2013_0212_67	2013_0212_67:250159972	TMS13F1212P0067	IITA-TMS-IBA011412	IITA-TMS-IBA020129	C1	2.011	0.772	-0.462	1.426	3.817	-1.338	-0.638	NA	NA	0.187	0.565	1.347	-0.089	2.238
855	2013_0212_68	2013_0212_68:250159973	TMS13F1212P0068	IITA-TMS-IBA011412	IITA-TMS-IBA020129	C1	-0.973	0.063	-0.026	-2.176	-2.207	0.535	-0.54	NA	NA	-0.642	-0.148	0.594	0.083	0.749
856	2013_0212_69	2013_0212_69:250159974	TMS13F1212P0069	IITA-TMS-IBA011412	IITA-TMS-IBA020129	C1	-0.099	0.347	-0.361	-1.082	-2.431	0.617	0.466	NA	NA	-1.73	-0.248	0.528	0.208	-7.628
857	2013_0212_7	2013_0212_7:250159912	TMS13F1212P0007	IITA-TMS-IBA011412	IITA-TMS-IBA020129	C1	-0.604	-0.442	0.267	-2.349	-0.479	0.434	-0.006	-0.996	0.889	0.258	0.171	0.431	0.143	-4.54
858	2013_0212_70	2013_0212_70:250159975	TMS13F1212P0070	IITA-TMS-IBA011412	IITA-TMS-IBA020129	C1	-0.391	0.772	0.539	1.426	3.817	0.664	-0.638	NA	NA	NA	NA	NA	NA	NA
859	2013_0212_71	2013_0212_71:250159976	TMS13F1212P0071	IITA-TMS-IBA011412	IITA-TMS-IBA020129	C1	-0.973	-0.438	-0.526	-0.174	-0.705	0.535	-0.54	NA	0.067	-1.643	-0.148	0.594	0.133	-4.86
860	2013_0212_72	2013_0212_72:250159977	TMS13F1212P0072	IITA-TMS-IBA011412	IITA-TMS-IBA020129	C1	-0.475	-0.149	0.078	-2.349	2.658	-0.942	-0.394	-0.996	1.39	-0.923	-0.196	0.56	0.223	-5.193
861	2013_0212_73	2013_0212_73:250160644	TMS13F1212P0073	IITA-TMS-IBA011412	IITA-TMS-IBA020129	C1	-0.589	0.346	-0.648	-0.978	2.997	-1.496	-0.434	-1.498	1.519	0.225	-0.192	0.403	0.058	-8.169
862	2013_0212_74	2013_0212_74:250160645	TMS13F1212P0074	IITA-TMS-IBA011412	IITA-TMS-IBA020129	C1	-1.08	0.271	-0.447	-3.333	4.004	-1.445	1.168	NA	NA	-1.699	-0.169	0.597	0.226	-10.137
863	2013_0212_76	2013_0212_76:250160647	TMS13F1212P0076	IITA-TMS-IBA011412	IITA-TMS-IBA020129	C1	-0.589	0.012	0.354	-0.311	-1.674	0.507	-0.434	-1.498	0.516	-0.777	0.142	0.736	-0.059	-9.48
864	2013_0212_77	2013_0212_77:250160648	TMS13F1212P0077	IITA-TMS-IBA011412	IITA-TMS-IBA020129	C1	-0.792	0.69	0.221	0.131	2.853	-0.02	-0.359	-0.748	1.453	0.3	0.148	0.601	-0.023	-2.704
865	2013_0212_8	2013_0212_8:250159913	TMS13F1212P0008	IITA-TMS-IBA011412	IITA-TMS-IBA020129	C1	-0.578	0.247	-0.185	0.457	2.813	-0.908	0.046	-0.924	0.067	-1.169	-0.108	0.789	-0.041	5.543
866	2013_0212_80	2013_0212_80:250160651	TMS13F1212P0080	IITA-TMS-IBA011412	IITA-TMS-IBA020129	C1	-1.08	0.271	-0.447	-3.333	4.004	-1.445	1.168	NA	NA	0.303	0.832	0.597	-0.425	NA
867	2013_0212_81	2013_0212_81:250160652	TMS13F1212P0081	IITA-TMS-IBA011412	IITA-TMS-IBA020129	C1	2.903	0.347	-0.361	-3.084	-0.43	0.617	0.466	NA	NA	-0.729	-0.248	0.528	-0.222	NA
868	2013_0212_82	2013_0212_82:250160653	TMS13F1212P0082	IITA-TMS-IBA011412	IITA-TMS-IBA020129	C1	-0.691	0.772	-0.462	-0.577	-3.19	0.664	-0.638	NA	NA	0.187	0.565	0.346	0.071	-1.568
869	2013_0212_9	2013_0212_9:250159914	TMS13F1212P0009	IITA-TMS-IBA011412	IITA-TMS-IBA020129	C1	-0.499	0.347	0.64	-3.084	-3.432	-1.385	0.466	NA	NA	0.272	-0.248	-0.473	-0.042	NA
870	2013_0214_1	2013_0214_1:250160654	TMS13F1214P0001	IITA-TMS-IBA011412	IITA-TMS-IBA020233	C1	-0.799	1.348	-0.361	-1.082	-0.43	0.617	0.466	NA	NA	-0.729	0.753	0.528	0.048	-0.118
871	2013_0214_10	2013_0214_10:250160664	TMS13F1214P0010	IITA-TMS-IBA011412	IITA-TMS-IBA020233	C1	-0.799	0.347	-0.361	-1.082	-0.43	0.617	4.471	NA	NA	-0.729	-0.248	0.528	-0.032	-7.929
872	2013_0214_11	2013_0214_11:250160665	TMS13F1214P0011	IITA-TMS-IBA011412	IITA-TMS-IBA020233	C1	NA	NA	NA	NA	NA	NA	NA	NA	NA	NA	NA	NA	NA	NA
873	2013_0214_12	2013_0214_12:250160666	TMS13F1214P0012	IITA-TMS-IBA011412	IITA-TMS-IBA020233	C1	-0.973	-0.438	-0.526	1.829	0.296	0.535	0.461	NA	0.067	-1.142	-0.148	0.594	0.013	2.001
874	2013_0214_13	2013_0214_13:250160667	TMS13F1214P0013	IITA-TMS-IBA011412	IITA-TMS-IBA020233	C1	0.752	-0.187	0.075	-0.551	-1.571	0.472	-0.371	-0.959	0.892	-0.17	-0.178	0.905	0.077	0.813
875	2013_0214_15	2013_0214_15:250160669	TMS13F1214P0015	IITA-TMS-IBA011412	IITA-TMS-IBA020233	C1	1.622	0.271	-0.447	-1.331	-2.001	0.557	1.168	NA	NA	NA	NA	NA	NA	NA
876	2013_0214_16	2013_0214_16:250160670	TMS13F1214P0016	IITA-TMS-IBA011412	IITA-TMS-IBA020233	C1	-0.675	0.228	-0.487	0.787	-0.021	0.475	-0.084	0.285	0.467	-1.177	-0.143	0.712	-0.04	3.337
877	2013_0214_17	2013_0214_17:250160671	TMS13F1214P0017	IITA-TMS-IBA011412	IITA-TMS-IBA020233	C1	2.311	0.772	-0.462	-0.577	-2.189	0.664	1.364	NA	NA	NA	NA	NA	NA	NA
878	2013_0214_20	2013_0214_20:250160674	TMS13F1214P0020	IITA-TMS-IBA011412	IITA-TMS-IBA020233	C1	-0.589	0.68	-0.648	-0.311	-0.34	0.507	-0.434	-1.498	0.516	-1.11	0.142	0.736	0.061	-1.532
879	2013_0214_21	2013_0214_21:250160675	TMS13F1214P0021	IITA-TMS-IBA011412	IITA-TMS-IBA020233	C1	-1.08	0.271	-0.447	2.674	-3.001	0.557	1.168	NA	NA	0.303	0.832	0.597	0.066	6.184
880	2013_0214_23	2013_0214_23:250160677	TMS13F1214P0023	IITA-TMS-IBA011412	IITA-TMS-IBA020233	C1	-0.691	0.772	-0.462	1.426	-0.187	0.664	-0.638	NA	NA	0.187	0.565	2.347	0.001	1.336
881	2013_0214_24	2013_0214_24:250160678	TMS13F1214P0024	IITA-TMS-IBA011412	IITA-TMS-IBA020233	C1	-1.08	0.271	-0.447	2.674	-2.001	0.557	-0.834	NA	NA	0.303	0.832	0.597	0.056	0.377
882	2013_0214_25	2013_0214_25:250160679	TMS13F1214P0025	IITA-TMS-IBA011412	IITA-TMS-IBA020233	C1	-0.099	0.347	-0.361	0.92	-2.431	0.617	0.466	NA	NA	-0.729	-0.248	0.528	0.008	1.184
883	2013_0214_26	2013_0214_26:250160680	TMS13F1214P0026	IITA-TMS-IBA011412	IITA-TMS-IBA020233	C1	1.61	-0.229	-0.462	-0.577	-0.187	0.664	-1.639	NA	NA	NA	NA	NA	NA	NA
884	2013_0214_27	2013_0214_27:250160681	TMS13F1214P0027	IITA-TMS-IBA011412	IITA-TMS-IBA020233	C1	1.923	0.271	-0.447	0.672	0.001	0.557	-0.834	NA	NA	NA	NA	NA	NA	NA
885	2013_0214_28	2013_0214_28:250160682	TMS13F1214P0028	IITA-TMS-IBA011412	IITA-TMS-IBA020233	C1	-0.675	-0.159	-0.487	0.432	-0.38	0.475	-0.084	0.718	0.83	0.278	0.319	0.885	-0.085	3.489
886	2013_0214_3	2013_0214_3:250160656	TMS13F1214P0003	IITA-TMS-IBA011412	IITA-TMS-IBA020233	C1	2.223	0.271	-0.447	0.672	0.001	0.557	-1.835	NA	NA	-0.698	-0.169	0.597	0.016	1.378
887	2013_0214_30	2013_0214_30:250160684	TMS13F1214P0030	IITA-TMS-IBA011412	IITA-TMS-IBA020233	C1	-0.973	0.063	-0.026	-0.174	-0.705	0.535	-0.54	NA	1.07	0.359	0.352	1.095	0.043	3.102
888	2013_0214_31	2013_0214_31:250160685	TMS13F1214P0031	IITA-TMS-IBA011412	IITA-TMS-IBA020233	C1	-0.799	0.347	0.64	0.92	-2.431	0.617	0.466	NA	NA	-0.729	0.753	0.528	0.218	-12.935
889	2013_0214_32	2013_0214_32:250160686	TMS13F1214P0032	IITA-TMS-IBA011412	IITA-TMS-IBA020233	C1	-0.691	0.772	-0.462	1.426	-3.19	0.664	1.364	NA	NA	0.187	0.565	0.346	0.131	-5.975
890	2013_0214_34	2013_0214_34:250160688	TMS13F1214P0034	IITA-TMS-IBA011412	IITA-TMS-IBA020233	C1	-0.627	-0.316	-0.442	0.236	-0.979	0.535	-0.01	-0.086	0.029	-1.704	-0.182	0.563	0.093	3.58
891	2013_0214_35	2013_0214_35:250160689	TMS13F1214P0035	IITA-TMS-IBA011412	IITA-TMS-IBA020233	C1	2.011	0.772	-0.462	1.426	-0.187	0.664	-0.638	NA	NA	-0.814	0.565	1.347	0.071	0.435
892	2013_0214_37	2013_0214_37:250160691	TMS13F1214P0037	IITA-TMS-IBA011412	IITA-TMS-IBA020233	C1	-0.589	0.683	-0.487	1.497	-1.073	0.475	-0.084	0.285	1.149	0.278	0.196	0.832	0.023	-1.649
893	2013_0214_38	2013_0214_38:250160692	TMS13F1214P0038	IITA-TMS-IBA011412	IITA-TMS-IBA020233	C1	-0.691	NA	-0.462	1.426	-2.189	0.664	1.364	NA	NA	-0.814	0.565	1.347	0.031	0.435
894	2013_0214_5	2013_0214_5:250160659	TMS13F1214P0005	IITA-TMS-IBA011412	IITA-TMS-IBA020233	C1	-0.589	0.346	0.354	1.025	-0.34	0.507	-0.434	0.508	0.516	-1.11	0.142	1.07	-0.022	-2.166
895	2013_0214_6	2013_0214_6:250160660	TMS13F1214P0006	IITA-TMS-IBA011412	IITA-TMS-IBA020233	C1	-1.08	NA	NA	NA	NA	NA	NA	NA	NA	NA	NA	NA	NA	4.182
896	2013_0214_7	2013_0214_7:250160661	TMS13F1214P0007	IITA-TMS-IBA011412	IITA-TMS-IBA020233	C1	NA	NA	NA	NA	NA	NA	NA	NA	NA	NA	NA	NA	NA	NA
897	2013_0214_8	2013_0214_8:250160662	TMS13F1214P0008	IITA-TMS-IBA011412	IITA-TMS-IBA020233	C1	-0.691	0.772	-0.462	1.426	-0.187	0.664	-0.638	NA	NA	0.187	0.565	2.347	-0.059	NA
898	2013_0214_9	2013_0214_9:250160663	TMS13F1214P0009	IITA-TMS-IBA011412	IITA-TMS-IBA020233	C1	1.529	0.063	-0.526	-2.176	-1.706	0.535	0.461	NA	0.067	-1.142	0.352	0.594	-0.137	-4.993
899	2013_0216_1	2013_0216_1:250160693	TMS13F1216P0001	IITA-TMS-IBA011412	IITA-TMS-IBA020540	C1	-0.799	0.347	-0.361	0.92	-0.43	0.617	0.466	NA	NA	0.272	-0.248	0.528	0.168	0.883
900	2013_0216_11	2013_0216_11:250160703	TMS13F1216P0011	IITA-TMS-IBA011412	IITA-TMS-IBA020540	C1	2.311	NA	0.539	1.426	-2.189	0.664	-0.638	NA	NA	NA	NA	NA	NA	NA
901	2013_0216_12	2013_0216_12:250160704	TMS13F1216P0012	IITA-TMS-IBA011412	IITA-TMS-IBA020540	C1	1.389	0.757	-0.023	-0.605	-1.521	0.307	-0.491	-1.297	1.07	0.055	-0.108	0.556	0.006	-1.389
902	2013_0216_13	2013_0216_13:250160705	TMS13F1216P0013	IITA-TMS-IBA011412	IITA-TMS-IBA020540	C1	-0.675	-0.614	0.925	0.674	0.338	0.475	-0.084	0.718	-1.536	0.278	-0.143	-0.409	0.146	1.003
903	2013_0216_14	2013_0216_14:250160706	TMS13F1216P0014	IITA-TMS-IBA011412	IITA-TMS-IBA020540	C1	-0.691	-0.229	0.539	1.426	-3.19	0.664	1.364	NA	NA	0.187	0.565	2.347	0.111	-3.371
904	2013_0216_15	2013_0216_15:250160707	TMS13F1216P0015	IITA-TMS-IBA011412	IITA-TMS-IBA020540	C1	-0.677	0.802	-0.047	1.633	-1.373	0.442	0.248	-1.2	1.51	0.099	-0.009	0.613	0.125	-3.238
905	2013_0216_16	2013_0216_16:250160708	TMS13F1216P0016	IITA-TMS-IBA011412	IITA-TMS-IBA020540	C1	0.973	0.261	-0.107	0.377	-2.073	0.462	-0.015	0.931	1.032	-0.413	0.165	0.558	-0.121	0.38
906	2013_0216_17	2013_0216_17:250160709	TMS13F1216P0017	IITA-TMS-IBA011412	IITA-TMS-IBA020540	C1	0.845	0.012	0.688	-0.978	-0.673	0.507	-0.434	-1.498	1.519	0.225	-0.192	1.07	0.054	-4.755
907	2013_0216_18	2013_0216_18:250160710	TMS13F1216P0018	IITA-TMS-IBA011412	IITA-TMS-IBA020540	C1	-1.08	0.271	-0.447	2.674	-2.001	0.557	1.168	NA	NA	-0.698	-0.169	0.597	0.026	-4.229
908	2013_0216_19	2013_0216_19:250160711	TMS13F1216P0019	IITA-TMS-IBA011412	IITA-TMS-IBA020540	C1	-0.799	-0.654	0.64	-3.084	-2.431	0.617	0.466	NA	NA	0.272	0.753	0.528	0.008	5.289
909	2013_0216_2	2013_0216_2:250160694	TMS13F1216P0002	IITA-TMS-IBA011412	IITA-TMS-IBA020540	C1	-0.589	0.346	-0.648	-0.311	-2.008	0.507	0.234	-1.498	1.519	0.225	0.142	1.404	-0.032	-10.683
910	2013_0216_20	2013_0216_20:250160712	TMS13F1216P0020	IITA-TMS-IBA011412	IITA-TMS-IBA020540	C1	-0.589	0.012	0.354	-0.311	-1.674	0.507	0.234	0.508	1.519	0.225	0.142	2.405	0.041	-3.636
911	2013_0216_21	2013_0216_21:250160713	TMS13F1216P0021	IITA-TMS-IBA011412	IITA-TMS-IBA020540	C1	1.229	-0.438	-0.526	0.827	-1.706	0.535	0.461	NA	1.07	-0.642	0.352	1.095	-0.067	-11.67
912	2013_0216_22	2013_0216_22:250160714	TMS13F1216P0022	IITA-TMS-IBA011412	IITA-TMS-IBA020540	C1	-0.799	0.347	0.64	0.92	-0.43	0.617	0.466	NA	NA	-0.729	-0.248	0.528	0.128	NA
913	2013_0216_23	2013_0216_23:250160715	TMS13F1216P0023	IITA-TMS-IBA011412	IITA-TMS-IBA020540	C1	-0.691	-0.229	0.539	1.426	-0.187	0.664	-0.638	NA	NA	-0.814	0.565	1.347	0.081	-6.275
914	2013_0216_24	2013_0216_24:250160716	TMS13F1216P0024	IITA-TMS-IBA011412	IITA-TMS-IBA020540	C1	-1.08	0.271	0.554	-1.331	-2.001	0.557	-0.834	NA	NA	-0.698	-0.169	0.597	0.046	-12.841
915	2013_0216_25	2013_0216_25:250160717	TMS13F1216P0025	IITA-TMS-IBA011412	IITA-TMS-IBA020540	C1	-0.799	0.347	0.64	-3.084	-2.431	0.617	0.466	NA	NA	-1.73	-0.248	0.528	0.148	2.586
916	2013_0216_27	2013_0216_27:250160719	TMS13F1216P0027	IITA-TMS-IBA011412	IITA-TMS-IBA020540	C1	-0.779	0.271	0.554	-1.331	-2.001	0.557	1.168	NA	NA	-0.698	-0.169	0.597	0.016	0.977
917	2013_0216_28	2013_0216_28:250160720	TMS13F1216P0028	IITA-TMS-IBA011412	IITA-TMS-IBA020540	C1	-0.293	-0.984	0.226	0.236	2.358	-0.8	-0.01	-0.086	0.029	0.298	-0.182	-0.104	0.093	0.874
918	2013_0216_29	2013_0216_29:250160721	TMS13F1216P0029	IITA-TMS-IBA011412	IITA-TMS-IBA020540	C1	-0.589	0.346	-0.648	1.025	-1.674	0.507	-0.768	0.508	1.519	-1.778	-0.192	1.404	0.068	-0.43
919	2013_0216_3	2013_0216_3:250160695	TMS13F1216P0003	IITA-TMS-IBA011412	IITA-TMS-IBA020540	C1	1.622	0.271	0.554	0.672	4.004	0.557	-1.835	NA	NA	-0.698	-0.169	0.597	-0.235	-5.231
920	2013_0216_4	2013_0216_4:250160696	TMS13F1216P0004	IITA-TMS-IBA011412	IITA-TMS-IBA020540	C1	1.241	0.018	-0.108	1.571	-1.646	0.535	-0.01	-0.086	1.032	0.298	0.152	2.232	0.077	-2.165
921	2013_0216_5	2013_0216_5:250160697	TMS13F1216P0005	IITA-TMS-IBA011412	IITA-TMS-IBA020540	C1	-0.691	0.772	-0.462	1.426	-3.19	0.664	-0.638	NA	NA	-0.814	0.565	0.346	0.021	5.442
922	2013_0216_6	2013_0216_6:250160698	TMS13F1216P0006	IITA-TMS-IBA011412	IITA-TMS-IBA020540	C1	-1.08	0.271	-0.447	0.672	-2.001	0.557	1.168	NA	NA	0.303	-0.169	1.598	-0.014	-3.428
923	2013_0216_7	2013_0216_7:250160699	TMS13F1216P0007	IITA-TMS-IBA011412	IITA-TMS-IBA020540	C1	-0.799	-0.654	0.64	-3.084	-0.43	0.617	-2.537	NA	NA	-1.73	-0.248	-0.473	0.128	NA
924	2013_0216_8	2013_0216_8:250160700	TMS13F1216P0008	IITA-TMS-IBA011412	IITA-TMS-IBA020540	C1	-0.589	0.012	0.688	-2.314	-2.008	0.507	-0.434	-1.498	1.519	0.225	0.142	1.404	0.018	-3.669
925	2013_0216_9	2013_0216_9:250160701	TMS13F1216P0009	IITA-TMS-IBA011412	IITA-TMS-IBA020540	C1	-0.973	0.564	0.976	1.829	-1.706	0.535	0.461	NA	0.067	-1.643	-0.148	0.594	-0.057	1.049
926	2013_0223_1	2013_0223_1:250160722	TMS13F1223P0001	IITA-TMS-IBA011412	IITA-TMS-IBA071313	C1	-0.691	0.772	-0.462	1.426	-2.189	0.664	-0.638	NA	NA	-1.815	-0.437	1.347	0.041	NA
927	2013_0223_10	2013_0223_10:250160731	TMS13F1223P0010	IITA-TMS-IBA011412	IITA-TMS-IBA071313	C1	-0.589	0.012	0.02	1.692	-1.007	0.507	-0.434	0.508	0.516	-0.777	-0.192	0.403	-0.019	-1.131
928	2013_0223_11	2013_0223_11:250160732	TMS13F1223P0011	IITA-TMS-IBA011412	IITA-TMS-IBA071313	C1	-0.379	0.271	0.554	-3.333	-2.001	0.557	1.168	NA	NA	0.303	-0.169	0.597	0.086	1.378
929	2013_0223_12	2013_0223_12:250160733	TMS13F1223P0012	IITA-TMS-IBA011412	IITA-TMS-IBA071313	C1	-0.589	0.001	0.156	0.908	0.338	0.475	-0.084	0.285	-0.811	-0.177	-0.143	0.592	0.04	-4.089
930	2013_0223_13	2013_0223_13:250160734	TMS13F1223P0013	IITA-TMS-IBA011412	IITA-TMS-IBA071313	C1	-0.691	0.772	0.539	1.426	-0.187	0.664	-0.638	NA	NA	-0.814	-0.437	0.346	0.041	-0.767
931	2013_0223_14	2013_0223_14:250160735	TMS13F1223P0014	IITA-TMS-IBA011412	IITA-TMS-IBA071313	C1	-1.08	-0.73	0.554	-3.333	-2.001	0.557	1.168	NA	NA	0.303	-0.169	0.597	0.006	-3.829
932	2013_0223_15	2013_0223_15:250160736	TMS13F1223P0015	IITA-TMS-IBA011412	IITA-TMS-IBA071313	C1	-0.799	0.347	-0.361	-1.082	-4.433	0.617	0.466	NA	NA	-0.729	0.753	2.529	0.218	-10.031
933	2013_0223_16	2013_0223_16:250160737	TMS13F1223P0016	IITA-TMS-IBA011412	IITA-TMS-IBA071313	C1	0.411	0.172	0.354	1.692	-2.342	0.507	-0.434	0.508	0.516	-1.11	-0.192	0.736	0.081	-1.948
934	2013_0223_17	2013_0223_17:250160738	TMS13F1223P0017	IITA-TMS-IBA011412	IITA-TMS-IBA071313	C1	-1.08	0.271	0.554	-3.333	-2.001	0.557	1.168	NA	NA	0.303	-0.169	0.597	-0.014	4.883
935	2013_0223_18	2013_0223_18:250160739	TMS13F1223P0018	IITA-TMS-IBA011412	IITA-TMS-IBA071313	C1	2.067	0.512	-0.286	-1.282	-1.875	0.479	-0.662	1.419	0.83	0.006	-0.141	0.073	-0.167	-0.222
936	2013_0223_19	2013_0223_19:250160771	TMS13F1223P0019	IITA-TMS-IBA011412	IITA-TMS-IBA071313	C1	-0.691	0.772	-0.462	1.426	-2.189	0.664	-0.638	NA	NA	-0.814	-0.437	0.346	-0.099	-0.967
937	2013_0223_2	2013_0223_2:250160723	TMS13F1223P0002	IITA-TMS-IBA011412	IITA-TMS-IBA071313	C1	2.223	0.271	-0.447	-1.331	-2.001	0.557	-2.836	NA	NA	NA	NA	NA	NA	NA
938	2013_0223_20	2013_0223_20:250160772	TMS13F1223P0020	IITA-TMS-IBA011412	IITA-TMS-IBA071313	C1	-1.08	0.271	-0.447	-1.331	-2.001	0.557	1.168	NA	NA	0.303	-0.169	0.597	-0.024	-1.426
939	2013_0223_21	2013_0223_21:250160773	TMS13F1223P0021	IITA-TMS-IBA011412	IITA-TMS-IBA071313	C1	-0.799	0.347	0.64	0.92	-2.431	0.617	0.466	NA	NA	0.272	-0.248	0.528	0.058	2.185
940	2013_0223_22	2013_0223_22:250160774	TMS13F1223P0022	IITA-TMS-IBA011412	IITA-TMS-IBA071313	C1	-0.691	NA	0.539	1.426	-0.187	0.664	-0.638	NA	NA	-0.814	-0.437	0.346	0.051	-3.571
941	2013_0223_23	2013_0223_23:250160775	TMS13F1223P0023	IITA-TMS-IBA011412	IITA-TMS-IBA071313	C1	-1.08	0.271	0.554	0.672	-2.001	0.557	1.168	NA	NA	0.303	-0.169	0.597	0.236	-5.531
942	2013_0223_24	2013_0223_24:250160776	TMS13F1223P0024	IITA-TMS-IBA011412	IITA-TMS-IBA071313	C1	1.942	0.018	-0.442	1.571	-0.311	0.535	-1.012	0.917	0.029	-1.223	-0.225	0.512	-0.194	2.861
943	2013_0223_25	2013_0223_25:250160777	TMS13F1223P0025	IITA-TMS-IBA011412	IITA-TMS-IBA071313	C1	-0.589	0.172	0.688	1.025	-1.674	0.507	-0.434	-1.498	0.516	-0.777	-0.192	0.736	0.105	-1.699
944	2013_0223_26	2013_0223_26:250160778	TMS13F1223P0026	IITA-TMS-IBA011412	IITA-TMS-IBA071313	C1	NA	NA	NA	NA	NA	NA	NA	NA	NA	NA	NA	NA	NA	NA
945	2013_0223_27	2013_0223_27:250160779	TMS13F1223P0027	IITA-TMS-IBA011412	IITA-TMS-IBA071313	C1	-0.727	0.687	0.56	0.236	-0.311	0.535	-0.01	-0.086	0.029	-1.371	-0.182	0.563	-0.003	2.272
946	2013_0223_28	2013_0223_28:250160780	TMS13F1223P0028	IITA-TMS-IBA011412	IITA-TMS-IBA071313	C1	-0.691	NA	-0.462	1.426	-3.19	0.664	-0.638	NA	NA	0.187	-0.437	1.347	-0.049	-0.967
947	2013_0223_3	2013_0223_3:250160724	TMS13F1223P0003	IITA-TMS-IBA011412	IITA-TMS-IBA071313	C1	-0.799	0.347	-0.361	-1.082	-3.432	0.617	0.466	NA	NA	0.272	-0.248	0.528	0.148	-3.022
948	2013_0223_30	2013_0223_30:250160781	TMS13F1223P0030	IITA-TMS-IBA011412	IITA-TMS-IBA071313	C1	1.622	2.273	-0.447	0.672	-4.002	0.557	1.168	NA	NA	0.303	0.832	0.597	-0.074	-5.531
949	2013_0223_31	2013_0223_31:250160782	TMS13F1223P0031	IITA-TMS-IBA011412	IITA-TMS-IBA071313	C1	-0.799	-0.654	-0.361	0.92	-2.431	0.617	0.466	NA	NA	-0.729	-0.248	0.528	0.098	-0.018
950	2013_0223_33	2013_0223_33:250160783	TMS13F1223P0033	IITA-TMS-IBA011412	IITA-TMS-IBA071313	C1	-0.691	NA	0.539	1.426	-2.189	0.664	1.364	NA	NA	-1.815	-0.437	1.347	0.151	2.338
951	2013_0223_34	2013_0223_34:250160784	TMS13F1223P0034	IITA-TMS-IBA011412	IITA-TMS-IBA071313	C1	-1.08	0.271	0.554	2.674	-2.001	0.557	1.168	NA	NA	-1.699	-0.169	0.597	0.206	-4.93
952	2013_0223_35	2013_0223_35:250160786	TMS13F1223P0035	IITA-TMS-IBA011412	IITA-TMS-IBA071313	C1	-0.799	-0.654	0.64	0.92	-0.43	-1.385	0.466	NA	NA	0.272	-0.248	0.528	0.058	-10.432
953	2013_0223_36	2013_0223_36:250160787	TMS13F1223P0036	IITA-TMS-IBA011412	IITA-TMS-IBA071313	C1	-0.691	NA	0.539	1.426	-3.19	0.664	-0.638	NA	NA	-0.814	0.565	0.346	0.011	0.435
954	2013_0223_37	2013_0223_37:250160788	TMS13F1223P0037	IITA-TMS-IBA011412	IITA-TMS-IBA071313	C1	2.223	-0.73	-0.447	0.672	-3.001	0.557	1.168	NA	NA	0.303	-0.169	0.597	-0.094	NA
955	2013_0223_38	2013_0223_38:250160789	TMS13F1223P0038	IITA-TMS-IBA011412	IITA-TMS-IBA071313	C1	-0.799	0.347	-0.361	0.92	-3.432	0.617	0.466	NA	NA	0.272	-0.248	0.528	-0.022	5.59
956	2013_0223_39	2013_0223_39:250160790	TMS13F1223P0039	IITA-TMS-IBA011412	IITA-TMS-IBA071313	C1	2.011	0.772	-0.462	-0.577	-3.19	0.664	-1.639	NA	NA	-0.814	-0.437	1.347	0.091	-6.776
957	2013_0223_4	2013_0223_4:250160725	TMS13F1223P0004	IITA-TMS-IBA011412	IITA-TMS-IBA071313	C1	-0.691	0.772	0.539	1.426	-2.189	0.664	-0.638	NA	NA	-1.815	-0.437	1.347	-0.029	5.943
958	2013_0223_40	2013_0223_40:250160791	TMS13F1223P0040	IITA-TMS-IBA011412	IITA-TMS-IBA071313	C1	1.622	0.271	-0.447	2.674	-2.001	0.557	1.168	NA	NA	-0.698	-0.169	0.597	0.066	3.781
959	2013_0223_41	2013_0223_41:250160792	TMS13F1223P0041	IITA-TMS-IBA011412	IITA-TMS-IBA071313	C1	1.502	-0.654	-0.361	-3.084	-0.43	0.617	0.466	NA	NA	-0.729	-0.248	0.528	0.058	-5.826
960	2013_0223_5	2013_0223_5:250160726	TMS13F1223P0005	IITA-TMS-IBA011412	IITA-TMS-IBA071313	C1	-0.973	-0.438	0.475	0.827	-1.706	0.535	-0.54	NA	1.07	0.359	-0.148	0.594	0.043	-4.059
961	2013_0223_6	2013_0223_6:250160727	TMS13F1223P0006	IITA-TMS-IBA011412	IITA-TMS-IBA071313	C1	-0.799	0.347	0.64	0.92	-2.431	0.617	0.466	NA	NA	-0.729	-0.248	0.528	0.018	1.184
962	2013_0223_7	2013_0223_7:250160728	TMS13F1223P0007	IITA-TMS-IBA011412	IITA-TMS-IBA071313	C1	-0.589	0.68	0.688	1.025	-1.007	0.507	-0.434	0.508	0.516	-1.11	-0.192	1.07	-0.089	-0.931
963	2013_0223_8	2013_0223_8:250160729	TMS13F1223P0008	IITA-TMS-IBA011412	IITA-TMS-IBA071313	C1	-1.08	1.272	-0.447	2.674	-2.001	0.557	-0.834	NA	NA	-1.699	-0.169	0.597	0.136	-5.131
964	2013_0223_9	2013_0223_9:250160730	TMS13F1223P0009	IITA-TMS-IBA011412	IITA-TMS-IBA071313	C1	-0.799	0.347	-0.361	0.92	-3.432	0.617	-1.536	NA	NA	0.272	-0.248	0.528	0.168	7.092
965	2013_0232_1	2013_0232_1:250160794	TMS13F1232P0001	IITA-TMS-BAD9200061	IITA-TMS-IBA920429	C1	0.502	-0.654	0.64	0.92	3.574	-1.385	-2.537	NA	NA	0.272	0.753	0.528	-0.072	-3.422
966	2013_0232_10	2013_0232_10:250160803	TMS13F1232P0010	IITA-TMS-BAD9200061	IITA-TMS-IBA920429	C1	NA	NA	NA	NA	NA	NA	NA	NA	NA	NA	NA	NA	NA	NA
967	2013_0232_11	2013_0232_11:250160804	TMS13F1232P0011	IITA-TMS-BAD9200061	IITA-TMS-IBA920429	C1	1.01	-1.23	0.539	-0.577	3.817	-1.338	-1.639	NA	NA	0.187	0.565	-0.655	-0.009	NA
968	2013_0232_12	2013_0232_12:250160805	TMS13F1232P0012	IITA-TMS-BAD9200061	IITA-TMS-IBA920429	C1	-1.08	NA	NA	NA	NA	NA	NA	NA	NA	NA	NA	NA	NA	NA
969	2013_0232_14	2013_0232_14:250160807	TMS13F1232P0014	IITA-TMS-BAD9200061	IITA-TMS-IBA920429	C1	-0.156	0.012	1.022	1.025	2.664	-1.496	-0.434	0.508	-1.491	0.225	-0.192	-0.598	0.215	1.24
970	2013_0232_2	2013_0232_2:250160795	TMS13F1232P0002	IITA-TMS-BAD9200061	IITA-TMS-IBA920429	C1	2.311	-0.229	-0.462	-0.577	-0.187	0.664	-1.639	NA	NA	NA	NA	NA	NA	NA
971	2013_0232_3	2013_0232_3:250160796	TMS13F1232P0003	IITA-TMS-BAD9200061	IITA-TMS-IBA920429	C1	-0.973	-0.438	0.976	-3.178	2.798	-1.468	0.461	NA	-1.939	0.359	-0.148	-0.407	-0.047	4.655
972	2013_0232_4	2013_0232_4:250160797	TMS13F1232P0004	IITA-TMS-BAD9200061	IITA-TMS-IBA920429	C1	-0.799	NA	NA	NA	NA	NA	NA	NA	NA	NA	NA	NA	NA	NA
973	2013_0232_5	2013_0232_5:250160798	TMS13F1232P0005	IITA-TMS-BAD9200061	IITA-TMS-IBA920429	C1	-0.589	-1.325	1.022	-3.649	-2.008	-0.16	-0.768	0.508	1.519	0.225	-0.192	-0.598	-0.012	3.444
974	2013_0232_6	2013_0232_6:250160799	TMS13F1232P0006	IITA-TMS-BAD9200061	IITA-TMS-IBA920429	C1	2.923	NA	-0.447	-3.333	4.004	-1.445	1.168	NA	NA	NA	NA	NA	NA	NA
975	2013_0232_9	2013_0232_9:250160802	TMS13F1232P0009	IITA-TMS-BAD9200061	IITA-TMS-IBA920429	C1	0.378	-0.438	0.976	-0.174	3.298	-1.468	-1.041	NA	1.07	0.359	-0.148	-0.407	0.058	6.457
976	2013_0241_1	2013_0241_1:250160809	TMS13F1241P0001	IITA-TMS-BAD9200068	IITA-TMS-IBA940006	C1	2.03	-0.939	0.475	-3.178	-2.707	0.535	-1.041	NA	0.067	0.359	-0.148	0.594	-0.252	-12.722
977	2013_0241_10	2013_0241_10:250160818	TMS13F1241P0010	IITA-TMS-BAD9200068	IITA-TMS-IBA940006	C1	1.622	-0.73	0.554	-3.333	0.001	0.557	-1.835	NA	NA	0.303	-0.169	-0.403	-0.034	NA
978	2013_0241_12	2013_0241_12:250160819	TMS13F1241P0012	IITA-TMS-BAD9200068	IITA-TMS-IBA940006	C1	-0.799	-0.654	-0.361	0.92	-2.431	0.617	-2.537	NA	NA	0.272	-0.248	-0.473	-0.052	0.383
979	2013_0241_13	2013_0241_13:250160820	TMS13F1241P0013	IITA-TMS-BAD9200068	IITA-TMS-IBA940006	C1	2.011	-1.23	-0.462	1.426	-2.189	0.664	-1.639	NA	NA	NA	NA	NA	NA	NA
980	2013_0241_14	2013_0241_14:250160821	TMS13F1241P0014	IITA-TMS-BAD9200068	IITA-TMS-IBA940006	C1	0.922	-0.73	NA	-3.333	-3.001	0.557	1.168	NA	NA	0.303	-0.169	0.597	-0.074	5.383
981	2013_0241_15	2013_0241_15:250160822	TMS13F1241P0015	IITA-TMS-BAD9200068	IITA-TMS-IBA940006	C1	1.202	NA	NA	NA	NA	NA	NA	NA	NA	NA	NA	NA	NA	NA
982	2013_0241_16	2013_0241_16:250160823	TMS13F1241P0016	IITA-TMS-BAD9200068	IITA-TMS-IBA940006	C1	-0.603	-0.442	0.193	-1.867	-3.111	0.457	-0.034	-0.598	-1.482	0.266	-0.152	0.277	-0.109	-1.783
983	2013_0241_18	2013_0241_18:250160825	TMS13F1241P0018	IITA-TMS-BAD9200068	IITA-TMS-IBA940006	C1	-0.727	-0.421	0.67	1.57	-0.759	0.56	0.085	NA	1.032	0.279	-0.225	0.512	0.076	-0.533
984	2013_0241_19	2013_0241_19:250160826	TMS13F1241P0019	IITA-TMS-BAD9200068	IITA-TMS-IBA940006	C1	-0.691	-1.23	-0.462	-0.577	-4.191	0.664	-0.638	NA	NA	0.187	0.565	0.346	0.021	-3.671
985	2013_0241_2	2013_0241_2:250160810	TMS13F1241P0002	IITA-TMS-BAD9200068	IITA-TMS-IBA940006	C1	-0.799	-0.654	0.64	0.92	-2.431	0.617	0.466	NA	NA	0.272	-0.248	-0.473	-0.012	3.787
986	2013_0241_22	2013_0241_22:250160829	TMS13F1241P0022	IITA-TMS-BAD9200068	IITA-TMS-IBA940006	C1	-0.691	-0.229	0.539	1.426	-2.189	0.664	-0.638	NA	NA	0.187	0.565	1.347	-0.039	-2.77
987	2013_0241_23	2013_0241_23:250160830	TMS13F1241P0023	IITA-TMS-BAD9200068	IITA-TMS-IBA940006	C1	1.546	-0.773	0.467	0.307	0.307	0.462	-0.809	-0.598	0.076	0.309	-0.116	-0.379	0.08	-5.147
988	2013_0241_24	2013_0241_24:250160831	TMS13F1241P0024	IITA-TMS-BAD9200068	IITA-TMS-IBA940006	C1	NA	NA	NA	NA	NA	NA	NA	NA	NA	NA	NA	NA	NA	NA
989	2013_0241_25	2013_0241_25:250160832	TMS13F1241P0025	IITA-TMS-BAD9200068	IITA-TMS-IBA940006	C1	-0.589	-0.991	0.354	-0.978	-2.342	-0.16	0.234	0.508	1.519	0.225	0.142	0.736	0.031	-0.597
990	2013_0241_26	2013_0241_26:250160833	TMS13F1241P0026	IITA-TMS-BAD9200068	IITA-TMS-IBA940006	C1	0.561	-0.192	0.097	-1.206	1.787	-0.414	-2.185	NA	NA	0.288	-0.209	0.062	0.027	2.532
991	2013_0241_27	2013_0241_27:250160834	TMS13F1241P0027	IITA-TMS-BAD9200068	IITA-TMS-IBA940006	C1	1.475	0.018	0.56	-1.767	-0.979	0.535	-1.012	-2.093	1.032	0.279	-0.225	0.012	-0.129	1.52
992	2013_0241_3	2013_0241_3:250160811	TMS13F1241P0003	IITA-TMS-BAD9200068	IITA-TMS-IBA940006	C1	0.009	-0.229	0.539	-0.577	-3.19	-1.338	-0.638	NA	NA	0.187	0.565	0.346	-0.119	0.335
993	2013_0241_4	2013_0241_4:250160812	TMS13F1241P0004	IITA-TMS-BAD9200068	IITA-TMS-IBA940006	C1	-1.08	-0.73	0.554	-3.333	-4.002	0.557	1.168	NA	NA	0.303	-0.169	-0.403	-0.295	NA
994	2013_0241_5	2013_0241_5:250160813	TMS13F1241P0005	IITA-TMS-BAD9200068	IITA-TMS-IBA940006	C1	1.903	-0.654	-0.361	-1.082	-2.431	0.617	0.466	NA	NA	0.272	-0.248	-0.473	-0.072	NA
995	2013_0241_6	2013_0241_6:250160814	TMS13F1241P0006	IITA-TMS-BAD9200068	IITA-TMS-IBA940006	C1	NA	NA	NA	NA	NA	NA	NA	NA	NA	NA	NA	NA	NA	NA
996	2013_0241_7	2013_0241_7:250160815	TMS13F1241P0007	IITA-TMS-BAD9200068	IITA-TMS-IBA940006	C1	0.622	0.271	-0.447	-3.333	-3.001	0.557	1.168	NA	NA	0.303	-0.169	-0.403	0.076	3.781
997	2013_0241_8	2013_0241_8:250160816	TMS13F1241P0008	IITA-TMS-BAD9200068	IITA-TMS-IBA940006	C1	2.503	-0.654	-0.361	0.92	-4.433	0.617	0.466	NA	NA	0.272	-0.248	0.528	0.028	-4.824
998	2013_0241_9	2013_0241_9:250160817	TMS13F1241P0009	IITA-TMS-BAD9200068	IITA-TMS-IBA940006	C1	NA	NA	NA	NA	NA	NA	NA	NA	NA	NA	NA	NA	NA	NA
999	2013_0244_10	2013_0244_10:250160844	TMS13F1244P0010	IITA-TMS-BAD9200068	IITA-TMS-IBA972205	C1	-1.08	-0.73	0.554	2.674	0.001	0.557	-1.835	NA	NA	0.303	-0.169	-0.403	-0.054	3.881
1000	2013_0244_11	2013_0244_11:250160845	TMS13F1244P0011	IITA-TMS-BAD9200068	IITA-TMS-IBA972205	C1	-0.799	-0.654	-0.361	0.92	-2.431	0.617	0.466	NA	NA	0.272	-0.248	-0.473	0.108	2.686
1001	2013_0244_12	2013_0244_12:250160846	TMS13F1244P0012	IITA-TMS-BAD9200068	IITA-TMS-IBA972205	C1	1.01	-1.23	0.539	1.426	-0.187	-1.338	-0.638	NA	NA	0.187	0.565	0.346	0.071	-0.567
1002	2013_0244_13	2013_0244_13:250160847	TMS13F1244P0013	IITA-TMS-BAD9200068	IITA-TMS-IBA972205	C1	-1.08	0.271	0.554	2.674	0.001	0.557	1.168	NA	NA	0.303	-0.169	-0.403	0.076	4.682
1003	2013_0244_14	2013_0244_14:250160848	TMS13F1244P0014	IITA-TMS-BAD9200068	IITA-TMS-IBA972205	C1	-0.799	-0.654	0.64	0.92	-0.43	0.617	-2.537	NA	NA	0.272	-0.248	-0.473	0.048	4.889
1004	2013_0244_2	2013_0244_2:250160836	TMS13F1244P0002	IITA-TMS-BAD9200068	IITA-TMS-IBA972205	C1	2.703	NA	-0.361	-1.082	-0.43	0.617	-2.537	NA	NA	NA	NA	NA	NA	NA
1005	2013_0244_3	2013_0244_3:250160837	TMS13F1244P0003	IITA-TMS-BAD9200068	IITA-TMS-IBA972205	C1	-0.691	-1.23	0.539	-0.577	-0.187	0.664	-1.639	NA	NA	0.187	-0.437	-0.655	-0.249	NA
1006	2013_0244_4	2013_0244_4:250160838	TMS13F1244P0004	IITA-TMS-BAD9200068	IITA-TMS-IBA972205	C1	2.223	-0.73	-0.447	0.672	0.001	0.557	-2.836	NA	NA	0.303	-0.169	-0.403	-0.285	NA
1007	2013_0244_5	2013_0244_5:250160839	TMS13F1244P0005	IITA-TMS-BAD9200068	IITA-TMS-IBA972205	C1	-0.799	-0.654	-0.361	0.92	-0.43	0.617	0.466	NA	NA	0.272	-0.248	-0.473	0.068	NA
1008	2013_0244_6	2013_0244_6:250160840	TMS13F1244P0006	IITA-TMS-BAD9200068	IITA-TMS-IBA972205	C1	-0.691	-1.23	0.539	1.426	-0.187	0.664	-1.639	NA	NA	0.187	-0.437	-0.655	-0.059	NA
1009	2013_0244_7	2013_0244_7:250160841	TMS13F1244P0007	IITA-TMS-BAD9200068	IITA-TMS-IBA972205	C1	-1.08	-0.73	0.554	2.674	0.001	0.557	1.168	NA	NA	0.303	-0.169	-0.403	-0.225	NA
1010	2013_0244_8	2013_0244_8:250160842	TMS13F1244P0008	IITA-TMS-BAD9200068	IITA-TMS-IBA972205	C1	0.502	-0.654	-0.361	0.92	-2.431	0.617	0.466	NA	NA	0.272	-0.248	-0.473	0.078	2.886
1011	2013_0244_9	2013_0244_9:250160843	TMS13F1244P0009	IITA-TMS-BAD9200068	IITA-TMS-IBA972205	C1	1.583	-0.53	0.875	1.029	0.222	0.502	-1.01	NA	1.519	0.238	-0.256	-0.616	-0.15	0.258
1012	2013_0245_1	2013_0245_1:250160849	TMS13F1245P0001	IITA-TMS-BAD9200068	IITA-TMS-IBA000211	C1	-0.356	-0.322	0.688	-0.978	-1.007	0.507	0.234	0.508	0.516	0.225	-0.192	-0.598	0.171	-2.408
1013	2013_0245_10	2013_0245_10:250160858	TMS13F1245P0010	IITA-TMS-BAD9200068	IITA-TMS-IBA000211	C1	-0.691	-0.229	0.539	1.426	-0.187	0.664	-0.638	NA	NA	0.187	-0.437	-0.655	0.021	-1.869
1014	2013_0245_13	2013_0245_13:250160860	TMS13F1245P0013	IITA-TMS-BAD9200068	IITA-TMS-IBA000211	C1	-0.099	-0.654	0.64	0.92	-0.43	0.617	2.469	NA	NA	0.272	-0.248	-0.473	0.128	NA
1015	2013_0245_14	2013_0245_14:250160861	TMS13F1245P0014	IITA-TMS-BAD9200068	IITA-TMS-IBA000211	C1	-0.691	-0.229	-0.462	1.426	-0.187	0.664	1.364	NA	NA	0.187	0.565	-0.655	0.061	-3.371
1016	2013_0245_15	2013_0245_15:250160862	TMS13F1245P0015	IITA-TMS-BAD9200068	IITA-TMS-IBA000211	C1	1.923	NA	NA	NA	NA	NA	NA	NA	NA	NA	NA	NA	NA	NA
1017	2013_0245_16	2013_0245_16:250160863	TMS13F1245P0016	IITA-TMS-BAD9200068	IITA-TMS-IBA000211	C1	-0.452	-0.841	-0.192	0.553	-2.946	0.122	-0.084	0.095	-0.897	0.278	-0.143	-0.409	-0.009	2.124
1018	2013_0245_17	2013_0245_17:250160864	TMS13F1245P0017	IITA-TMS-BAD9200068	IITA-TMS-IBA000211	C1	-0.691	-1.23	-0.462	1.426	-0.187	-1.338	1.364	NA	NA	0.187	0.565	-0.655	0.031	NA
1019	2013_0245_18	2013_0245_18:250160865	TMS13F1245P0018	IITA-TMS-BAD9200068	IITA-TMS-IBA000211	C1	-1.08	-0.73	0.554	0.672	0.001	0.557	-1.835	NA	NA	0.303	-0.169	-0.403	0.016	0.877
1020	2013_0245_19	2013_0245_19:250160866	TMS13F1245P0019	IITA-TMS-BAD9200068	IITA-TMS-IBA000211	C1	1.502	-0.654	-0.361	-1.082	-0.43	0.617	0.466	NA	NA	0.272	-0.248	-0.473	0.098	NA
1021	2013_0245_2	2013_0245_2:250160850	TMS13F1245P0002	IITA-TMS-BAD9200068	IITA-TMS-IBA000211	C1	0.622	0.271	0.554	2.674	0.001	0.557	1.168	NA	NA	0.303	-0.169	-0.403	0.146	-6.032
1022	2013_0245_3	2013_0245_3:250160851	TMS13F1245P0003	IITA-TMS-BAD9200068	IITA-TMS-IBA000211	C1	-0.499	-0.654	-0.361	0.92	-0.43	0.617	0.466	NA	NA	0.272	-0.248	-0.473	-0.092	5.69
1023	2013_0245_4	2013_0245_4:250160852	TMS13F1245P0004	IITA-TMS-BAD9200068	IITA-TMS-IBA000211	C1	NA	NA	NA	NA	NA	NA	NA	NA	NA	NA	NA	NA	NA	NA
1024	2013_0245_5	2013_0245_5:250160853	TMS13F1245P0005	IITA-TMS-BAD9200068	IITA-TMS-IBA000211	C1	0.221	0.271	0.554	0.672	0.001	0.557	1.168	NA	NA	0.303	-0.169	-0.403	-0.084	1.278
1025	2013_0245_6	2013_0245_6:250160854	TMS13F1245P0006	IITA-TMS-BAD9200068	IITA-TMS-IBA000211	C1	0.902	0.347	-0.361	0.92	-0.43	0.617	0.466	NA	NA	0.272	-0.248	-0.473	0.048	-1.119
1026	2013_0245_7	2013_0245_7:250160855	TMS13F1245P0007	IITA-TMS-BAD9200068	IITA-TMS-IBA000211	C1	-0.691	NA	-0.462	1.426	-0.187	-1.338	1.364	NA	NA	NA	NA	NA	NA	NA
1027	2013_0245_8	2013_0245_8:250160856	TMS13F1245P0008	IITA-TMS-BAD9200068	IITA-TMS-IBA000211	C1	-1.08	-0.73	0.554	0.672	0.001	0.557	-1.835	NA	NA	0.303	-0.169	-0.403	0.066	-1.626
1028	2013_0245_9	2013_0245_9:250160857	TMS13F1245P0009	IITA-TMS-BAD9200068	IITA-TMS-IBA000211	C1	1.903	0.347	-0.361	0.92	-0.43	0.617	-2.537	NA	NA	0.272	0.753	0.528	-0.082	-7.027
1029	2013_0253_1	2013_0253_1:250160408	TMS13F1253P0001	IITA-TMS-IBA930134	IITA-TMS-IBA920429	C1	-0.799	-0.654	0.64	-1.082	3.574	-1.385	0.466	NA	NA	0.272	-0.248	-0.473	-0.092	5.289
1030	2013_0253_2	2013_0253_2:250160409	TMS13F1253P0002	IITA-TMS-IBA930134	IITA-TMS-IBA920429	C1	-0.589	0.012	0.02	-0.978	-0.34	0.507	0.234	0.508	-1.491	0.225	-0.192	-0.598	0.071	-2.85
1031	2013_0253_3	2013_0253_3:250160410	TMS13F1253P0003	IITA-TMS-IBA930134	IITA-TMS-IBA920429	C1	-0.973	-0.438	0.976	-0.174	3.298	-1.468	-0.54	NA	1.07	0.359	-0.148	-0.407	-0.227	8.811
1032	2013_0253_4	2013_0253_4:250160411	TMS13F1253P0004	IITA-TMS-IBA930134	IITA-TMS-IBA920429	C1	-0.799	NA	NA	NA	NA	NA	NA	NA	NA	NA	NA	NA	NA	NA
1033	2013_0253_5	2013_0253_5:250160412	TMS13F1253P0005	IITA-TMS-IBA930134	IITA-TMS-IBA920429	C1	0.009	-1.23	-0.462	-4.581	3.817	-1.338	-0.638	NA	NA	0.187	-0.437	-0.655	-0.179	NA
1034	2013_0253_7	2013_0253_7:250160414	TMS13F1253P0007	IITA-TMS-IBA930134	IITA-TMS-IBA920429	C1	-0.727	-1.318	0.893	-0.431	3.025	-1.468	-0.01	-1.09	1.032	0.298	0.486	-0.437	-0.083	-2.833
1035	2013_0253_8	2013_0253_8:250160415	TMS13F1253P0008	IITA-TMS-IBA930134	IITA-TMS-IBA920429	C1	1.31	-1.23	0.539	-4.581	3.817	-1.338	-1.639	NA	NA	NA	NA	NA	NA	NA
1036	2013_0253_9	2013_0253_9:250160416	TMS13F1253P0009	IITA-TMS-IBA930134	IITA-TMS-IBA920429	C1	-1.08	-0.73	0.554	-3.333	4.004	-1.445	-1.835	NA	NA	0.303	-0.169	-0.403	-0.004	NA
1037	2013_0254_1	2013_0254_1:250160419	TMS13F1254P0001	IITA-TMS-IBA930134	IITA-TMS-IBA000211	C1	-0.727	0.018	1.227	-0.431	2.692	-0.8	-1.012	0.917	-1.977	0.298	-0.182	-0.437	-0.063	0.975
1038	2013_0254_10	2013_0254_10:250160428	TMS13F1254P0010	IITA-TMS-IBA930134	IITA-TMS-IBA000211	C1	-0.57	-0.627	0.118	0.673	2.797	-1.402	-0.459	0.578	-1.977	0.305	-0.144	-0.414	0.104	-0.925
1039	2013_0254_12	2013_0254_12:250160430	TMS13F1254P0012	IITA-TMS-IBA930134	IITA-TMS-IBA000211	C1	1.229	0.063	-0.026	-3.178	2.798	-0.467	-1.041	NA	-1.939	0.359	-0.148	-0.407	0.143	5.005
1040	2013_0254_13	2013_0254_13:250160431	TMS13F1254P0013	IITA-TMS-IBA930134	IITA-TMS-IBA000211	C1	-0.799	-0.654	0.64	0.92	-0.43	0.617	-2.537	NA	NA	0.272	-0.248	-0.473	-0.052	9.996
1041	2013_0254_14	2013_0254_14:250160432	TMS13F1254P0014	IITA-TMS-IBA930134	IITA-TMS-IBA000211	C1	-0.489	-0.322	0.02	-1.646	2.664	-1.496	-0.768	0.508	-3.497	0.225	-0.192	-0.598	0.054	3.478
1042	2013_0254_2	2013_0254_2:250160420	TMS13F1254P0002	IITA-TMS-IBA930134	IITA-TMS-IBA000211	C1	-0.589	0.012	0.02	-1.646	-2.342	-0.16	0.234	0.508	-1.491	0.225	-0.192	-0.265	0.076	-2.85
1043	2013_0254_3	2013_0254_3:250160421	TMS13F1254P0003	IITA-TMS-IBA930134	IITA-TMS-IBA000211	C1	-0.823	-0.438	0.475	0.827	3.298	-0.467	-0.54	NA	1.07	0.359	-0.148	-0.407	0.143	2.151
1044	2013_0254_4	2013_0254_4:250160422	TMS13F1254P0004	IITA-TMS-IBA930134	IITA-TMS-IBA000211	C1	-0.799	-0.654	0.64	0.92	3.574	-1.385	-2.537	NA	NA	0.272	-0.248	-0.473	0.168	-0.819
1045	2013_0254_6	2013_0254_6:250160424	TMS13F1254P0006	IITA-TMS-IBA930134	IITA-TMS-IBA000211	C1	1.923	0.271	-0.447	0.672	4.004	0.557	-1.835	NA	NA	0.303	-0.169	-0.403	-0.054	NA
1046	2013_0254_7	2013_0254_7:250160425	TMS13F1254P0007	IITA-TMS-IBA930134	IITA-TMS-IBA000211	C1	0.274	-1.318	-0.108	0.904	2.692	-1.468	-0.01	-2.093	-3.984	0.279	-0.225	-0.489	0.066	-7.545
1047	2013_0254_8	2013_0254_8:250160426	TMS13F1254P0008	IITA-TMS-IBA930134	IITA-TMS-IBA000211	C1	-0.589	-0.322	0.688	-2.314	2.664	-0.828	-0.434	0.508	-1.491	0.225	-0.192	-0.265	0.138	-1.156
1048	2013_0254_9	2013_0254_9:250160427	TMS13F1254P0009	IITA-TMS-IBA930134	IITA-TMS-IBA000211	C1	1.529	-0.438	-0.026	-2.176	-1.706	0.535	-1.041	NA	-1.939	0.359	-0.148	-0.407	0.063	-2.206
1049	2013_0260_1	2013_0260_1:250160434	TMS13F1260P0001	IITA-TMS-IBA960409	IITA-TMS-IBA010903	C1	1.908	-0.316	0.226	-0.098	3.025	-0.8	-1.012	-2.093	0.029	0.298	-0.182	-0.437	-0.04	3.179
1050	2013_0260_10	2013_0260_10:250160443	TMS13F1260P0010	IITA-TMS-IBA960409	IITA-TMS-IBA010903	C1	-0.799	0.347	0.64	0.92	3.574	-1.385	0.466	NA	NA	0.272	-0.248	-0.473	-0.122	0.583
1051	2013_0260_11	2013_0260_11:250160444	TMS13F1260P0011	IITA-TMS-IBA960409	IITA-TMS-IBA010903	C1	-0.691	-0.229	0.539	-4.581	3.817	-1.338	-1.639	NA	NA	0.187	0.565	0.346	0.131	-2.069
1052	2013_0260_12	2013_0260_12:250160445	TMS13F1260P0012	IITA-TMS-IBA960409	IITA-TMS-IBA010903	C1	2.03	0.564	-0.026	-2.176	3.298	-1.468	-1.041	NA	-3.944	0.359	-0.148	-0.407	-0.117	7.158
1053	2013_0260_13	2013_0260_13:250160446	TMS13F1260P0013	IITA-TMS-IBA960409	IITA-TMS-IBA010903	C1	-0.727	-0.65	0.56	0.904	2.692	-0.8	-0.01	-0.086	-3.984	0.298	0.152	-0.437	0.037	2.478
1054	2013_0260_14	2013_0260_14:250160447	TMS13F1260P0014	IITA-TMS-IBA960409	IITA-TMS-IBA010903	C1	-0.691	-1.23	0.539	1.426	3.817	-1.338	-1.639	NA	NA	0.187	0.565	0.346	-0.059	NA
1055	2013_0260_2	2013_0260_2:250160435	TMS13F1260P0002	IITA-TMS-IBA960409	IITA-TMS-IBA010903	C1	2.311	NA	-0.462	1.426	-0.187	0.664	-0.638	NA	NA	NA	NA	NA	NA	NA
1056	2013_0260_3	2013_0260_3:250160436	TMS13F1260P0003	IITA-TMS-IBA960409	IITA-TMS-IBA010903	C1	-0.779	0.271	0.554	2.674	0.001	0.557	-0.834	NA	NA	0.303	-0.169	-0.403	0.156	-0.324
1057	2013_0260_4	2013_0260_4:250160437	TMS13F1260P0004	IITA-TMS-IBA960409	IITA-TMS-IBA010903	C1	-0.799	-0.654	0.64	0.92	-2.431	0.617	0.466	NA	NA	0.272	-0.248	-0.473	0.158	1.184
1058	2013_0260_5	2013_0260_5:250160438	TMS13F1260P0005	IITA-TMS-IBA960409	IITA-TMS-IBA010903	C1	2.311	-0.229	0.539	-0.577	3.817	0.664	-1.639	NA	NA	NA	NA	NA	NA	NA
1059	2013_0260_6	2013_0260_6:250160439	TMS13F1260P0006	IITA-TMS-IBA960409	IITA-TMS-IBA010903	C1	-1.08	-0.73	0.554	2.674	-2.001	0.557	1.168	NA	NA	0.303	-0.169	-0.403	0.196	-0.625
1060	2013_0260_7	2013_0260_7:250160440	TMS13F1260P0007	IITA-TMS-IBA960409	IITA-TMS-IBA010903	C1	2.703	NA	-0.361	-1.082	3.574	-1.385	-2.537	NA	NA	NA	NA	NA	NA	NA
1061	2013_0260_8	2013_0260_8:250160441	TMS13F1260P0008	IITA-TMS-IBA960409	IITA-TMS-IBA010903	C1	-0.691	-1.23	0.539	1.426	3.817	-1.338	1.364	NA	NA	0.187	-0.437	0.346	0.041	-2.069
1062	2013_0260_9	2013_0260_9:250160442	TMS13F1260P0009	IITA-TMS-IBA960409	IITA-TMS-IBA010903	C1	-1.08	-0.73	0.554	-3.333	4.004	-1.445	-1.835	NA	NA	0.303	-0.169	-0.403	0.206	1.078
1063	2013_0266_1	2013_0266_1:250160449	TMS13F1266P0001	IITA-TMS-IBA010046	IITA-TMS-MOK940583	C1	1.923	0.271	-0.447	0.672	4.004	-1.445	1.168	NA	NA	-1.699	-0.169	0.597	-0.024	3.28
1064	2013_0266_10	2013_0266_10:250160458	TMS13F1266P0010	IITA-TMS-IBA010046	IITA-TMS-MOK940583	C1	2.623	1.272	0.554	0.672	4.004	0.557	1.168	NA	NA	0.303	-0.169	0.597	-0.124	2.98
1065	2013_0266_11	2013_0266_11:250160459	TMS13F1266P0011	IITA-TMS-IBA010046	IITA-TMS-MOK940583	C1	-0.799	0.347	-0.361	0.92	-0.43	0.617	0.466	NA	NA	0.272	-0.248	0.528	0.198	NA
1066	2013_0266_12	2013_0266_12:250160460	TMS13F1266P0012	IITA-TMS-IBA010046	IITA-TMS-MOK940583	C1	0.61	-1.23	0.539	1.426	3.817	0.664	-0.638	NA	NA	0.187	-0.437	1.347	0.011	-1.969
1067	2013_0266_13	2013_0266_13:250160461	TMS13F1266P0013	IITA-TMS-IBA010046	IITA-TMS-MOK940583	C1	2.223	0.271	0.554	2.674	-2.001	0.557	-1.835	NA	NA	0.303	-0.169	0.597	-0.174	-3.529
1068	2013_0266_14	2013_0266_14:250160462	TMS13F1266P0014	IITA-TMS-IBA010046	IITA-TMS-MOK940583	C1	-0.799	-0.654	0.64	0.92	-2.431	0.617	0.466	NA	NA	0.272	0.753	0.528	-0.072	6.992
1069	2013_0266_15	2013_0266_15:250160463	TMS13F1266P0015	IITA-TMS-IBA010046	IITA-TMS-MOK940583	C1	-0.691	-1.23	-0.462	1.426	-3.19	0.664	-0.638	NA	NA	-1.815	-0.437	1.347	-0.019	-0.166
1070	2013_0266_16	2013_0266_16:250160464	TMS13F1266P0016	IITA-TMS-IBA010046	IITA-TMS-MOK940583	C1	1.622	0.271	0.554	2.674	-2.001	0.557	-1.835	NA	NA	-1.699	-0.169	0.597	-0.104	-2.227
1071	2013_0266_17	2013_0266_17:250160465	TMS13F1266P0017	IITA-TMS-IBA010046	IITA-TMS-MOK940583	C1	-0.799	-0.654	-0.361	0.92	-0.43	0.617	0.466	NA	NA	-0.729	-0.248	0.528	-0.062	-2.221
1072	2013_0266_18	2013_0266_18:250160466	TMS13F1266P0018	IITA-TMS-IBA010046	IITA-TMS-MOK940583	C1	-0.589	-0.656	0.354	1.025	-2.342	0.507	-0.434	0.508	-1.491	-0.109	0.142	1.07	-0.029	4.554
1073	2013_0266_19	2013_0266_19:250160467	TMS13F1266P0019	IITA-TMS-IBA010046	IITA-TMS-MOK940583	C1	-0.379	0.271	0.554	-3.333	4.004	-1.445	1.168	NA	NA	-1.699	-0.169	0.597	-0.024	-2.527
1074	2013_0266_2	2013_0266_2:250160450	TMS13F1266P0002	IITA-TMS-IBA010046	IITA-TMS-MOK940583	C1	2.203	-0.654	-0.361	0.92	3.574	-1.385	0.466	NA	NA	0.272	0.753	0.528	-0.152	NA
1075	2013_0266_20	2013_0266_20:250160468	TMS13F1266P0020	IITA-TMS-IBA010046	IITA-TMS-MOK940583	C1	0.502	0.347	-0.361	0.92	3.574	-1.385	0.466	NA	NA	-0.729	-0.248	0.528	-0.032	-3.623
1076	2013_0266_21	2013_0266_21:250160469	TMS13F1266P0021	IITA-TMS-IBA010046	IITA-TMS-MOK940583	C1	1.01	-1.23	-0.462	1.426	-2.189	0.664	-1.639	NA	NA	0.187	0.565	1.347	0.231	5.643
1077	2013_0266_23	2013_0266_23:250160471	TMS13F1266P0023	IITA-TMS-IBA010046	IITA-TMS-MOK940583	C1	-0.727	0.687	0.56	-0.431	-2.313	0.535	-1.012	-0.086	-1.977	0.298	0.152	0.897	0	-4.536
1078	2013_0266_24	2013_0266_24:250160472	TMS13F1266P0024	IITA-TMS-IBA010046	IITA-TMS-MOK940583	C1	1.31	-1.23	0.539	1.426	3.817	-1.338	-0.638	NA	NA	0.187	0.565	1.347	-0.039	NA
1079	2013_0266_26	2013_0266_26:250160474	TMS13F1266P0026	IITA-TMS-IBA010046	IITA-TMS-MOK940583	C1	2.203	0.347	-0.361	-1.082	-0.43	0.617	-2.537	NA	NA	0.272	-0.248	0.528	-0.362	NA
1080	2013_0266_27	2013_0266_27:250160475	TMS13F1266P0027	IITA-TMS-IBA010046	IITA-TMS-MOK940583	C1	-0.619	-0.029	0.375	2.031	-2.281	0.502	0.492	NA	1.519	0.187	0.565	1.347	-0.139	NA
1081	2013_0266_3	2013_0266_3:250160451	TMS13F1266P0003	IITA-TMS-IBA010046	IITA-TMS-MOK940583	C1	-0.356	-0.322	0.02	-0.311	2.664	-0.828	0.234	-1.498	-1.491	-1.11	0.142	1.07	-0.002	-1.064
1082	2013_0266_4	2013_0266_4:250160452	TMS13F1266P0004	IITA-TMS-IBA010046	IITA-TMS-MOK940583	C1	1.622	-0.73	0.554	2.674	-2.001	0.557	-1.835	NA	NA	0.303	-0.169	0.597	-0.114	0.977
1083	2013_0266_5	2013_0266_5:250160453	TMS13F1266P0005	IITA-TMS-IBA010046	IITA-TMS-MOK940583	C1	2.203	-0.654	-0.361	-1.082	3.574	-1.385	0.466	NA	NA	-0.729	-0.248	0.528	0.068	-2.521
1084	2013_0266_6	2013_0266_6:250160454	TMS13F1266P0006	IITA-TMS-IBA010046	IITA-TMS-MOK940583	C1	-0.691	0.772	0.539	1.426	3.817	-1.338	-1.639	NA	NA	0.187	0.565	1.347	0.041	-1.067
1085	2013_0266_7	2013_0266_7:250160455	TMS13F1266P0007	IITA-TMS-IBA010046	IITA-TMS-MOK940583	C1	-1.08	0.271	-0.447	2.674	-3.001	0.557	1.168	NA	NA	NA	NA	NA	NA	NA
1086	2013_0266_8	2013_0266_8:250160456	TMS13F1266P0008	IITA-TMS-IBA010046	IITA-TMS-MOK940583	C1	1.502	-0.654	-0.361	0.92	3.574	0.617	0.466	NA	NA	0.272	-0.248	0.528	-0.192	-1.72
1087	2013_0266_9	2013_0266_9:250160457	TMS13F1266P0009	IITA-TMS-IBA010046	IITA-TMS-MOK940583	C1	-0.691	-0.229	0.539	1.426	3.817	0.664	-1.639	NA	NA	NA	NA	NA	NA	NA
1088	2013_0273_1	2013_0273_1:250160476	TMS13F1273P0001	IITA-TMS-IBA010046	IITA-TMS-IBA030075	C1	-0.799	-0.654	0.64	0.92	-0.43	0.617	0.466	NA	NA	0.272	-0.248	-0.473	NA	NA
1089	2013_0273_11	2013_0273_11:250160517	TMS13F1273P0011	IITA-TMS-IBA010046	IITA-TMS-IBA030075	C1	-0.691	-0.229	0.539	1.426	3.817	-1.338	-0.638	NA	NA	-0.814	-0.437	-0.655	0.011	NA
1090	2013_0273_12	2013_0273_12:250160518	TMS13F1273P0012	IITA-TMS-IBA010046	IITA-TMS-IBA030075	C1	2.223	0.271	-0.447	0.672	-2.001	0.557	1.168	NA	NA	NA	NA	NA	NA	NA
1091	2013_0273_13	2013_0273_13:250160519	TMS13F1273P0013	IITA-TMS-IBA010046	IITA-TMS-IBA030075	C1	-0.799	NA	NA	NA	NA	NA	NA	NA	NA	NA	NA	NA	NA	NA
1092	2013_0273_15	2013_0273_15:250160521	TMS13F1273P0015	IITA-TMS-IBA010046	IITA-TMS-IBA030075	C1	-0.973	0.063	0.475	0.827	3.298	-0.467	-0.54	NA	1.07	0.359	-0.148	-0.407	-0.022	5.907
1093	2013_0273_16	2013_0273_16:250160522	TMS13F1273P0016	IITA-TMS-IBA010046	IITA-TMS-IBA030075	C1	1.776	0.068	0.514	-0.972	-1.432	0.475	-0.648	0.095	0.83	0.278	-0.143	-0.409	-0.133	0.728
1094	2013_0273_17	2013_0273_17:250160523	TMS13F1273P0017	IITA-TMS-IBA010046	IITA-TMS-IBA030075	C1	0.311	0.346	0.02	-1.646	-1.674	0.507	-0.434	-1.498	0.516	-1.11	-0.192	-0.598	0.038	-1.866
1095	2013_0273_18	2013_0273_18:250160524	TMS13F1273P0018	IITA-TMS-IBA010046	IITA-TMS-IBA030075	C1	1.923	-0.73	-0.447	-3.333	4.004	0.557	1.168	NA	NA	NA	NA	NA	NA	NA
1096	2013_0273_2	2013_0273_2:250160477	TMS13F1273P0002	IITA-TMS-IBA010046	IITA-TMS-IBA030075	C1	-0.691	-1.23	0.539	-4.581	-3.19	0.664	-0.638	NA	NA	0.187	-0.437	-0.655	0.492	-2.67
1097	2013_0273_21	2013_0273_21:250160527	TMS13F1273P0021	IITA-TMS-IBA010046	IITA-TMS-IBA030075	C1	0.221	0.271	-0.447	-3.333	4.004	-1.445	0.167	NA	NA	NA	NA	NA	NA	NA
1098	2013_0273_3	2013_0273_3:250160478	TMS13F1273P0003	IITA-TMS-IBA010046	IITA-TMS-IBA030075	C1	2.223	0.271	-0.447	-3.333	4.004	-1.445	1.168	NA	NA	-1.699	-0.169	-0.403	-0.164	NA
1099	2013_0273_4	2013_0273_4:250160479	TMS13F1273P0004	IITA-TMS-IBA010046	IITA-TMS-IBA030075	C1	-0.799	-0.654	0.64	0.92	-0.43	0.617	0.466	NA	NA	-0.729	-0.248	-0.473	-0.012	5.289
1100	2013_0273_5	2013_0273_5:250160480	TMS13F1273P0005	IITA-TMS-IBA010046	IITA-TMS-IBA030075	C1	-0.589	0.012	0.354	-2.314	-1.674	-0.16	0.234	1.511	1.519	0.238	0.245	-0.115	0.176	2.338
1101	2013_0273_6	2013_0273_6:250160481	TMS13F1273P0006	IITA-TMS-IBA010046	IITA-TMS-IBA030075	C1	-1.08	-0.73	0.554	-3.333	4.004	-1.445	1.168	NA	NA	-1.699	-0.169	-0.403	-0.074	0.076
1102	2013_0273_7	2013_0273_7:250160482	TMS13F1273P0007	IITA-TMS-IBA010046	IITA-TMS-IBA030075	C1	-0.799	-0.654	0.64	-3.084	3.574	-1.385	0.466	NA	NA	-0.729	-0.248	-0.473	-0.212	3.387
1103	2013_0273_8	2013_0273_8:250160483	TMS13F1273P0008	IITA-TMS-IBA010046	IITA-TMS-IBA030075	C1	-0.691	-0.229	0.539	-4.581	3.817	-1.338	-0.638	NA	NA	-0.814	-0.437	-0.655	0.061	0.735
1104	2013_0273_9	2013_0273_9:250160484	TMS13F1273P0009	IITA-TMS-IBA010046	IITA-TMS-IBA030075	C1	-1.08	-0.73	0.554	-3.333	-2.001	0.557	1.168	NA	NA	0.303	-0.169	-0.403	-0.245	-8.135
1105	2013_0286_1	2013_0286_1:250160528	TMS13F1286P0001	IITA-TMS-IBA020129	IITA-TMS-IBA000211	C1	-1.08	0.271	0.554	0.672	0.001	0.557	-0.834	NA	NA	-1.699	-0.169	-0.403	-0.004	-5.331
1106	2013_0286_10	2013_0286_10:250160537	TMS13F1286P0010	IITA-TMS-IBA020129	IITA-TMS-IBA000211	C1	0.178	0.346	-0.648	1.025	-1.007	0.507	-0.434	0.508	-1.491	0.225	-0.192	-0.598	0.158	-6.04
1107	2013_0286_11	2013_0286_11:250160538	TMS13F1286P0011	IITA-TMS-IBA020129	IITA-TMS-IBA000211	C1	-0.379	0.271	-0.447	-3.333	4.004	-1.445	1.168	NA	NA	0.303	-0.169	-0.403	0.236	NA
1108	2013_0286_2	2013_0286_2:250160530	TMS13F1286P0002	IITA-TMS-IBA020129	IITA-TMS-IBA000211	C1	-0.799	-0.654	0.64	-1.082	3.574	-1.385	0.466	NA	NA	0.272	-0.248	-0.473	-0.182	NA
1109	2013_0286_3	2013_0286_3:250160531	TMS13F1286P0003	IITA-TMS-IBA020129	IITA-TMS-IBA000211	C1	-0.691	-1.23	0.539	-4.581	-0.187	0.664	1.364	NA	NA	0.187	-0.437	-0.655	0.141	-3.371
1110	2013_0286_5	2013_0286_5:250160532	TMS13F1286P0005	IITA-TMS-IBA020129	IITA-TMS-IBA000211	C1	-0.973	0.063	-0.526	1.829	2.798	-0.467	-0.54	NA	-3.944	0.359	-0.148	-0.407	0.018	0.098
1111	2013_0286_7	2013_0286_7:250160534	TMS13F1286P0007	IITA-TMS-IBA020129	IITA-TMS-IBA000211	C1	2.011	0.772	-0.462	-4.581	-4.191	-1.338	-0.638	NA	NA	NA	NA	NA	NA	NA
1112	2013_0286_8	2013_0286_8:250160535	TMS13F1286P0008	IITA-TMS-IBA020129	IITA-TMS-IBA000211	C1	0.221	0.271	0.554	0.672	4.004	-1.445	-0.834	NA	NA	0.303	-0.169	-0.403	0.086	-1.326
1113	2013_0287_1	2013_0287_1:250160539	TMS13F1287P0001	IITA-TMS-IBA020129	IITA-TMS-IBA000355	C1	-0.589	0.346	-0.648	-2.314	2.997	-1.496	-0.434	1.511	0.516	0.225	0.142	0.069	-0.273	-2.085
1114	2013_0287_10	2013_0287_10:250160548	TMS13F1287P0010	IITA-TMS-IBA020129	IITA-TMS-IBA000355	C1	-0.691	0.772	-0.462	-0.577	3.817	-1.338	-0.638	NA	NA	0.187	0.565	-0.655	-0.039	5.342
1115	2013_0287_11	2013_0287_11:250160549	TMS13F1287P0011	IITA-TMS-IBA020129	IITA-TMS-IBA000355	C1	1.029	0.063	-0.526	-1.175	3.298	-0.467	0.461	NA	0.067	-0.642	-0.148	-0.407	0.188	-3.958
1116	2013_0287_12	2013_0287_12:250160550	TMS13F1287P0012	IITA-TMS-IBA020129	IITA-TMS-IBA000355	C1	-0.799	0.347	-0.361	0.92	3.574	-1.385	0.466	NA	NA	0.272	-0.248	0.528	-0.052	4.789
1117	2013_0287_13	2013_0287_13:250160551	TMS13F1287P0013	IITA-TMS-IBA020129	IITA-TMS-IBA000355	C1	0.61	-0.229	-0.462	-4.581	3.817	-1.338	-0.638	NA	NA	0.187	0.565	-0.655	-0.059	-1.168
1118	2013_0287_14	2013_0287_14:250160552	TMS13F1287P0014	IITA-TMS-IBA020129	IITA-TMS-IBA000355	C1	1.923	0.271	-0.447	0.672	4.004	0.557	-0.834	NA	NA	0.303	-0.169	-0.403	0.066	-4.029
1119	2013_0287_15	2013_0287_15:250160553	TMS13F1287P0015	IITA-TMS-IBA020129	IITA-TMS-IBA000355	C1	2.503	0.347	-0.361	-1.082	-3.432	0.617	0.466	NA	NA	0.272	-0.248	-0.473	-0.172	NA
1120	2013_0287_16	2013_0287_16:250160554	TMS13F1287P0016	IITA-TMS-IBA020129	IITA-TMS-IBA000355	C1	-0.589	0.012	-0.648	-0.311	-2.008	0.507	-0.1	0.508	0.516	0.225	0.142	-0.598	-0.123	-2.033
1121	2013_0287_17	2013_0287_17:250160555	TMS13F1287P0017	IITA-TMS-IBA020129	IITA-TMS-IBA000355	C1	-1.08	-0.73	0.554	0.672	-2.001	0.557	1.168	NA	NA	NA	NA	NA	NA	NA
1122	2013_0287_18	2013_0287_18:250160556	TMS13F1287P0018	IITA-TMS-IBA020129	IITA-TMS-IBA000355	C1	-0.799	0.347	-0.361	-1.082	-2.431	0.617	0.466	NA	NA	-0.729	0.753	-0.473	-0.072	NA
1123	2013_0287_2	2013_0287_2:250160540	TMS13F1287P0002	IITA-TMS-IBA020129	IITA-TMS-IBA000355	C1	-1.08	0.271	-0.447	0.672	-2.001	0.557	1.168	NA	NA	-0.698	-0.169	0.597	-0.034	NA
1124	2013_0287_3	2013_0287_3:250160541	TMS13F1287P0003	IITA-TMS-IBA020129	IITA-TMS-IBA000355	C1	-0.627	-0.316	-0.442	-1.099	-1.646	-0.133	-0.01	-0.086	0.029	-0.036	-0.182	-0.104	-0.067	1.472
1125	2013_0287_4	2013_0287_4:250160542	TMS13F1287P0004	IITA-TMS-IBA020129	IITA-TMS-IBA000355	C1	-0.156	0.346	-0.648	0.357	2.997	-1.496	-0.1	-1.498	1.519	0.225	0.142	-0.598	0.091	-7.367
1126	2013_0287_5	2013_0287_5:250160543	TMS13F1287P0005	IITA-TMS-IBA020129	IITA-TMS-IBA000355	C1	-0.322	0.063	-0.526	0.827	1.297	-0.467	0.461	NA	0.067	-0.141	0.352	0.094	-0.212	-13.714
1127	2013_0287_6	2013_0287_6:250160544	TMS13F1287P0006	IITA-TMS-IBA020129	IITA-TMS-IBA000355	C1	-0.799	NA	NA	NA	NA	NA	NA	NA	NA	NA	NA	NA	NA	NA
1128	2013_0287_7	2013_0287_7:250160545	TMS13F1287P0007	IITA-TMS-IBA020129	IITA-TMS-IBA000355	C1	-0.391	0.772	-0.462	-4.581	3.817	-1.338	-0.638	NA	NA	0.187	0.565	0.346	-0.019	6.845
1129	2013_0287_8	2013_0287_8:250160546	TMS13F1287P0008	IITA-TMS-IBA020129	IITA-TMS-IBA000355	C1	-1.08	0.271	-0.447	-3.333	4.004	-1.445	1.168	NA	NA	-0.698	-0.169	0.597	0.136	-0.525
1130	2013_0287_9	2013_0287_9:250160547	TMS13F1287P0009	IITA-TMS-IBA020129	IITA-TMS-IBA000355	C1	-0.799	0.347	-0.361	0.92	-2.431	0.617	0.466	NA	NA	0.272	0.753	-0.473	-0.232	NA
1131	2013_0288_1	2013_0288_1:250160557	TMS13F1288P0001	IITA-TMS-IBA020129	IITA-TMS-IBA010903	C1	-0.779	0.271	-0.447	2.674	4.004	-1.445	-0.834	NA	NA	0.303	-0.169	-0.403	0.216	-3.128
1132	2013_0288_10	2013_0288_10:250160566	TMS13F1288P0010	IITA-TMS-IBA020129	IITA-TMS-IBA010903	C1	2.03	0.063	-0.526	1.829	3.298	-0.467	-1.541	NA	1.07	0.359	-0.148	-0.407	0.023	-9.016
1133	2013_0288_11	2013_0288_11:250160567	TMS13F1288P0011	IITA-TMS-IBA020129	IITA-TMS-IBA010903	C1	-0.727	0.353	-0.442	-1.099	-0.979	0.535	-0.01	-0.086	0.029	-1.371	-0.182	0.563	0.03	-3.267
1134	2013_0288_12	2013_0288_12:250160568	TMS13F1288P0012	IITA-TMS-IBA020129	IITA-TMS-IBA010903	C1	0.309	-0.229	-0.462	1.426	-2.189	0.664	-0.638	NA	NA	0.187	0.565	-0.655	-0.079	-5.174
1135	2013_0288_13	2013_0288_13:250160569	TMS13F1288P0013	IITA-TMS-IBA020129	IITA-TMS-IBA010903	C1	-0.783	-0.461	0.428	1.25	-2.794	0.307	2.117	-1.483	-1.939	0.333	-0.002	0.425	0.047	1.857
1136	2013_0288_14	2013_0288_14:250160570	TMS13F1288P0014	IITA-TMS-IBA020129	IITA-TMS-IBA010903	C1	-0.595	0.56	0.184	1.675	2.658	-1.548	-0.031	-0.895	1.51	0.257	-0.139	-0.371	-0.061	-0.105
1137	2013_0288_15	2013_0288_15:250160571	TMS13F1288P0015	IITA-TMS-IBA020129	IITA-TMS-IBA010903	C1	-0.691	0.772	-0.462	1.426	-2.189	0.664	-0.638	NA	NA	0.187	-0.437	0.346	0.191	-6.776
1138	2013_0288_16	2013_0288_16:250160572	TMS13F1288P0016	IITA-TMS-IBA020129	IITA-TMS-IBA010903	C1	-1.08	0.271	-0.447	2.674	-2.001	0.557	-1.835	NA	NA	0.303	-0.169	-0.403	-0.074	1.378
1139	2013_0288_17	2013_0288_17:250160573	TMS13F1288P0017	IITA-TMS-IBA020129	IITA-TMS-IBA010903	C1	-0.26	0.018	-0.442	0.236	-2.313	0.535	-0.01	-2.093	-1.977	0.298	0.486	-0.437	0.06	0.841
1140	2013_0288_18	2013_0288_18:250160574	TMS13F1288P0018	IITA-TMS-IBA020129	IITA-TMS-IBA010903	C1	-0.691	0.772	0.539	1.426	3.817	-1.338	-1.639	NA	NA	0.187	0.565	0.346	0.081	NA
1141	2013_0288_19	2013_0288_19:250160575	TMS13F1288P0019	IITA-TMS-IBA020129	IITA-TMS-IBA010903	C1	-1.08	0.271	-0.447	2.674	-2.001	0.557	1.168	NA	NA	0.303	0.832	0.597	-0.004	-2.928
1142	2013_0288_2	2013_0288_2:250160558	TMS13F1288P0002	IITA-TMS-IBA020129	IITA-TMS-IBA010903	C1	-0.494	0.018	-0.442	-0.431	-1.646	0.535	-0.01	-0.086	1.032	0.298	-0.182	-0.437	0.134	-7.041
1143	2013_0288_20	2013_0288_20:250160576	TMS13F1288P0020	IITA-TMS-IBA020129	IITA-TMS-IBA010903	C1	-0.799	0.347	-0.361	0.92	3.574	-1.385	-2.537	NA	NA	0.272	-0.248	-0.473	-0.182	-0.418
1144	2013_0288_21	2013_0288_21:250160577	TMS13F1288P0021	IITA-TMS-IBA020129	IITA-TMS-IBA010903	C1	-0.589	0.012	-0.314	-0.311	-2.342	0.507	0.234	-1.498	1.519	0.225	0.476	0.736	-0.049	-1.298
1145	2013_0288_22	2013_0288_22:250160578	TMS13F1288P0022	IITA-TMS-IBA020129	IITA-TMS-IBA010903	C1	-1.08	0.271	0.554	2.674	4.004	-1.445	1.168	NA	NA	0.303	-0.169	0.597	0.036	-6.232
1146	2013_0288_23	2013_0288_23:250160579	TMS13F1288P0023	IITA-TMS-IBA020129	IITA-TMS-IBA010903	C1	-0.799	0.347	-0.361	0.92	3.574	-1.385	0.466	NA	NA	NA	NA	NA	NA	NA
1147	2013_0288_24	2013_0288_24:250160580	TMS13F1288P0024	IITA-TMS-IBA020129	IITA-TMS-IBA010903	C1	-0.589	0.346	0.02	1.692	2.997	-0.828	0.234	-1.498	1.519	0.225	0.142	0.403	-0.006	-5.475
1148	2013_0288_3	2013_0288_3:250160559	TMS13F1288P0003	IITA-TMS-IBA020129	IITA-TMS-IBA010903	C1	2.513	-0.991	0.02	1.025	2.997	-0.828	-0.768	-1.498	0.516	NA	NA	NA	NA	NA
1149	2013_0288_4	2013_0288_4:250160560	TMS13F1288P0004	IITA-TMS-IBA020129	IITA-TMS-IBA010903	C1	-1.08	0.271	0.554	0.672	4.004	-1.445	1.168	NA	NA	0.303	-0.169	0.597	0.066	-2.627
1150	2013_0288_5	2013_0288_5:250160561	TMS13F1288P0005	IITA-TMS-IBA020129	IITA-TMS-IBA010903	C1	-0.383	-0.104	-0.348	0.906	2.904	-1.53	-0.144	-1.123	1.032	0.287	0.003	-0.256	0.057	1.872
1151	2013_0288_6	2013_0288_6:250160562	TMS13F1288P0006	IITA-TMS-IBA020129	IITA-TMS-IBA010903	C1	-0.589	0.346	-0.314	1.692	2.997	-1.496	-0.434	0.508	1.519	0.225	0.142	0.069	-0.006	1.34
1152	2013_0288_7	2013_0288_7:250160563	TMS13F1288P0007	IITA-TMS-IBA020129	IITA-TMS-IBA010903	C1	0.221	0.271	-0.447	0.672	0.001	0.557	1.168	NA	NA	0.303	-0.169	-0.403	0.046	-0.925
1153	2013_0288_8	2013_0288_8:250160564	TMS13F1288P0008	IITA-TMS-IBA020129	IITA-TMS-IBA010903	C1	2.203	0.347	-0.361	-1.082	3.574	0.617	-2.537	NA	NA	NA	NA	NA	NA	NA
1154	2013_0288_9	2013_0288_9:250160565	TMS13F1288P0009	IITA-TMS-IBA020129	IITA-TMS-IBA010903	C1	-0.605	0.126	-0.34	1.334	1.237	0.001	-0.163	-0.03	-0.238	0.242	0.067	-0.504	-0.252	-0.667
1155	2013_0291_1	2013_0291_1:250160582	TMS13F1291P0001	IITA-TMS-IBA020129	IITA-TMS-IBA030075	C1	-0.727	0.687	0.893	0.236	-0.311	0.535	-0.678	-0.086	0.029	-0.036	-0.182	-0.437	0.04	0.073
1156	2013_0291_10	2013_0291_10:250160591	TMS13F1291P0010	IITA-TMS-IBA020129	IITA-TMS-IBA030075	C1	-0.799	-0.654	-0.361	0.92	-2.431	0.617	-1.536	NA	NA	0.272	-0.248	-0.473	-0.062	-7.228
1157	2013_0291_11	2013_0291_11:250160592	TMS13F1291P0011	IITA-TMS-IBA020129	IITA-TMS-IBA030075	C1	-0.691	-0.229	-0.462	1.426	3.817	-1.338	-0.638	NA	NA	-0.814	0.565	0.346	-0.029	NA
1158	2013_0291_12	2013_0291_12:250160593	TMS13F1291P0012	IITA-TMS-IBA020129	IITA-TMS-IBA030075	C1	-0.973	-0.438	0.475	-1.175	-1.706	0.535	0.461	NA	0.067	-1.643	-0.148	-0.407	-0.072	1.7
1159	2013_0291_13	2013_0291_13:250160594	TMS13F1291P0013	IITA-TMS-IBA020129	IITA-TMS-IBA030075	C1	1.903	-0.654	-0.361	0.92	3.574	-1.385	0.466	NA	NA	0.272	-0.248	-0.473	-0.152	2.786
1160	2013_0291_14	2013_0291_14:250160595	TMS13F1291P0014	IITA-TMS-IBA020129	IITA-TMS-IBA030075	C1	-0.589	0.012	-0.648	-0.311	-1.674	0.507	-0.434	0.508	0.516	0.225	0.142	-0.598	0.044	0.973
1161	2013_0291_15	2013_0291_15:250160596	TMS13F1291P0015	IITA-TMS-IBA020129	IITA-TMS-IBA030075	C1	-1.08	0.271	-0.447	2.674	-2.001	0.557	1.168	NA	NA	0.303	-0.169	-0.403	0.196	-6.432
1162	2013_0291_2	2013_0291_2:250160583	TMS13F1291P0002	IITA-TMS-IBA020129	IITA-TMS-IBA030075	C1	-0.589	0.68	-0.648	1.025	-1.007	-0.16	-0.434	0.508	0.516	-1.11	-0.192	-0.598	0.091	-7.142
1163	2013_0291_3	2013_0291_3:250160584	TMS13F1291P0003	IITA-TMS-IBA020129	IITA-TMS-IBA030075	C1	0.528	-0.438	-0.526	1.829	3.298	-1.468	-0.54	NA	1.07	0.359	-0.148	-0.407	0.018	-6.863
1164	2013_0291_4	2013_0291_4:250160585	TMS13F1291P0004	IITA-TMS-IBA020129	IITA-TMS-IBA030075	C1	-0.16	0.018	-0.442	-0.431	-1.646	0.535	-0.678	-0.086	1.032	0.298	0.152	-0.437	0.05	2.21
1165	2013_0291_5	2013_0291_5:250160586	TMS13F1291P0005	IITA-TMS-IBA020129	IITA-TMS-IBA030075	C1	0.078	0.346	-0.648	1.025	-1.674	0.507	-0.434	0.508	1.519	0.225	-0.192	-0.265	0.004	-3.536
1166	2013_0291_6	2013_0291_6:250160587	TMS13F1291P0006	IITA-TMS-IBA020129	IITA-TMS-IBA030075	C1	1.923	0.271	0.554	-1.331	4.004	-1.445	1.168	NA	NA	-0.698	-0.169	-0.403	0.016	-8.435
1167	2013_0291_7	2013_0291_7:250160588	TMS13F1291P0007	IITA-TMS-IBA020129	IITA-TMS-IBA030075	C1	2.503	-0.654	-0.361	0.92	-2.431	0.617	0.466	NA	NA	0.272	-0.248	-0.473	-0.272	-2.721
1168	2013_0291_8	2013_0291_8:250160589	TMS13F1291P0008	IITA-TMS-IBA020129	IITA-TMS-IBA030075	C1	-0.691	-0.229	0.539	1.426	-2.189	0.664	-0.638	NA	NA	0.187	-0.437	-0.655	0.001	-7.177
1169	2013_0291_9	2013_0291_9:250160590	TMS13F1291P0009	IITA-TMS-IBA020129	IITA-TMS-IBA030075	C1	1.923	0.271	-0.447	-1.331	4.004	-1.445	-1.835	NA	NA	-0.698	-0.169	-0.403	-0.084	-7.634
1170	2013_0307_1	2013_0307_1:250160597	TMS13F1307P0001	IITA-TMS-IBA030060	IITA-TMS-IBA010903	C1	1.318	0.437	-0.355	1.621	1.009	0.439	-0.01	-1.099	-1.482	0.255	-0.008	-0.384	-0.051	4.379
1171	2013_0307_11	2013_0307_11:250160607	TMS13F1307P0011	IITA-TMS-IBA030060	IITA-TMS-IBA010903	C1	-0.596	-0.149	-0.313	2.096	0.334	0.454	-0.502	0.617	-2.619	0.269	0.114	-0.37	0.058	1.998
1172	2013_0307_12	2013_0307_12:250160608	TMS13F1307P0012	IITA-TMS-IBA030060	IITA-TMS-IBA010903	C1	-0.603	-0.149	0.78	1.486	-0.129	0.457	-0.034	-0.347	-0.075	0.266	0.206	-0.371	0.011	0.092
1173	2013_0307_13	2013_0307_13:250160609	TMS13F1307P0013	IITA-TMS-IBA030060	IITA-TMS-IBA010903	C1	-0.499	-0.654	-0.361	0.92	-0.43	0.617	-1.536	NA	NA	0.272	-0.248	-0.473	-0.112	3.687
1174	2013_0307_14	2013_0307_14:250160610	TMS13F1307P0014	IITA-TMS-IBA030060	IITA-TMS-IBA010903	C1	0.309	0.772	-0.462	1.426	-2.189	0.664	-1.639	NA	NA	0.187	0.565	0.346	0.171	-1.067
1175	2013_0307_15	2013_0307_15:250160611	TMS13F1307P0015	IITA-TMS-IBA030060	IITA-TMS-IBA010903	C1	2.03	0.564	-0.526	0.827	-0.705	0.535	-1.041	NA	-1.939	0.359	-0.148	-0.407	0.243	2.652
1176	2013_0307_16	2013_0307_16:250160612	TMS13F1307P0016	IITA-TMS-IBA030060	IITA-TMS-IBA010903	C1	-0.549	-0.3	-0.354	1.475	-1.892	0.338	-0.459	0.237	-1.977	0.118	0.042	-0.28	0.161	3.993
1177	2013_0307_17	2013_0307_17:250161025	TMS13F1307P0017	IITA-TMS-IBA030060	IITA-TMS-IBA010903	C1	-0.589	0.012	-0.648	1.025	0.328	0.507	-0.768	0.508	-3.497	0.225	0.142	0.403	0.054	4.304
1178	2013_0307_18	2013_0307_18:250161026	TMS13F1307P0018	IITA-TMS-IBA030060	IITA-TMS-IBA010903	C1	-0.427	0.616	-0.023	1.25	0.173	-0.008	0.046	0.543	-3.944	0.333	-0.108	-0.365	0.041	1.235
1179	2013_0307_19	2013_0307_19:250161027	TMS13F1307P0019	IITA-TMS-IBA030060	IITA-TMS-IBA010903	C1	-0.727	-0.65	0.56	1.571	-0.979	0.535	-0.678	-0.086	-1.977	0.298	-0.182	-0.437	0.007	2.644
1180	2013_0307_2	2013_0307_2:250160598	TMS13F1307P0002	IITA-TMS-IBA030060	IITA-TMS-IBA010903	C1	0.879	0.012	-0.314	1.692	-1.007	0.507	0.234	-1.498	-3.497	0.238	0.245	0.385	0.051	4.804
1181	2013_0307_21	2013_0307_21:250161029	TMS13F1307P0021	IITA-TMS-IBA030060	IITA-TMS-IBA010903	C1	-0.973	0.063	0.475	2.83	0.296	0.535	0.461	NA	-1.939	0.359	0.352	-0.407	-0.127	-5.21
1182	2013_0307_22	2013_0307_22:250161030	TMS13F1307P0022	IITA-TMS-IBA030060	IITA-TMS-IBA010903	C1	-0.727	0.018	-0.442	2.239	-0.979	0.535	-0.01	-0.086	-1.977	0.298	0.152	-0.437	-0.037	2.277
1183	2013_0307_24	2013_0307_24:250161032	TMS13F1307P0024	IITA-TMS-IBA030060	IITA-TMS-IBA010903	C1	-0.973	0.063	0.475	1.829	-1.706	0.535	0.461	NA	1.07	0.359	-0.148	-0.407	-0.333	4.129
1184	2013_0307_3	2013_0307_3:250160599	TMS13F1307P0003	IITA-TMS-IBA030060	IITA-TMS-IBA010903	C1	-1.08	1.272	0.554	2.674	0.001	0.557	-1.835	NA	NA	0.303	-0.169	0.597	0.266	-0.024
1185	2013_0307_4	2013_0307_4:250160600	TMS13F1307P0004	IITA-TMS-IBA030060	IITA-TMS-IBA010903	C1	-0.603	-0.149	-0.221	0.699	0.341	0.457	-0.034	-0.097	-1.567	0.266	-0.152	-0.371	0.121	2.569
1186	2013_0307_5	2013_0307_5:250160601	TMS13F1307P0005	IITA-TMS-IBA030060	IITA-TMS-IBA010903	C1	-0.603	0.437	0.483	1.767	0.477	0.549	-0.034	-0.598	-1.482	0.266	-0.152	-0.371	0.047	2.773
1187	2013_0307_6	2013_0307_6:250160602	TMS13F1307P0006	IITA-TMS-IBA030060	IITA-TMS-IBA010903	C1	0.056	-0.053	0.115	1.013	-0.008	-0.18	0.082	0.404	-1.07	0.184	-0.151	-0.304	0.076	4.561
1188	2013_0307_7	2013_0307_7:250160603	TMS13F1307P0007	IITA-TMS-IBA030060	IITA-TMS-IBA010903	C1	-0.611	-0.16	-0.296	2.149	0.167	0.46	-0.03	0.138	-1.482	0.135	0.083	-0.367	-0.057	4.256
1189	2013_0307_8	2013_0307_8:250160604	TMS13F1307P0008	IITA-TMS-IBA030060	IITA-TMS-IBA010903	C1	-0.574	0.144	-0.129	1.209	-1.331	0.457	-0.034	-0.347	-1.482	0.266	-0.021	-0.371	0.173	3.394
1190	2013_0324_1	2013_0324_1:250161034	TMS13F1324P0001	IITA-TMS-MOK940583	IITA-TMS-IBA010046	C1	-0.391	-0.229	0.539	1.426	-2.189	0.664	-1.639	NA	NA	0.187	0.565	0.346	0.011	-2.77
1191	2013_0324_10	2013_0324_10:250161044	TMS13F1324P0010	IITA-TMS-MOK940583	IITA-TMS-IBA010046	C1	-0.691	-0.229	0.539	1.426	-2.189	0.664	-0.638	NA	NA	0.187	-0.437	0.346	0.161	0.034
1192	2013_0324_11	2013_0324_11:250161045	TMS13F1324P0011	IITA-TMS-MOK940583	IITA-TMS-IBA010046	C1	-1.08	-0.73	0.554	2.674	0.001	0.557	1.168	NA	NA	0.303	-0.169	1.598	-0.004	1.078
1193	2013_0324_12	2013_0324_12:250161046	TMS13F1324P0012	IITA-TMS-MOK940583	IITA-TMS-IBA010046	C1	-0.727	-0.316	0.226	1.571	3.025	-0.8	-0.01	-0.086	1.032	0.298	0.152	0.23	0.05	1.309
1194	2013_0324_13	2013_0324_13:250161047	TMS13F1324P0013	IITA-TMS-MOK940583	IITA-TMS-IBA010046	C1	-0.691	0.772	-0.462	1.426	-3.19	0.664	-1.639	NA	NA	0.187	0.565	0.346	0.101	3.239
1195	2013_0324_14	2013_0324_14:250161048	TMS13F1324P0014	IITA-TMS-MOK940583	IITA-TMS-IBA010046	C1	-1.08	0.271	-0.447	0.672	4.004	0.557	1.168	NA	NA	0.303	-0.169	0.597	0.046	NA
1196	2013_0324_16	2013_0324_16:250161050	TMS13F1324P0016	IITA-TMS-MOK940583	IITA-TMS-IBA010046	C1	0.309	-0.229	-0.462	1.426	3.817	-1.338	1.364	NA	NA	0.187	0.565	0.346	0.051	1.136
1197	2013_0324_17	2013_0324_17:250161051	TMS13F1324P0017	IITA-TMS-MOK940583	IITA-TMS-IBA010046	C1	-1.08	0.271	0.554	2.674	4.004	0.557	1.168	NA	NA	-0.698	0.832	0.597	-0.074	NA
1198	2013_0324_19	2013_0324_19:250161053	TMS13F1324P0019	IITA-TMS-MOK940583	IITA-TMS-IBA010046	C1	-0.691	0.772	-0.462	1.426	-3.19	0.664	-0.638	NA	NA	0.187	0.565	1.347	-0.029	-2.87
1199	2013_0324_20	2013_0324_20:250161054	TMS13F1324P0020	IITA-TMS-MOK940583	IITA-TMS-IBA010046	C1	-1.08	-0.73	0.554	-1.331	-2.001	0.557	-1.835	NA	NA	0.303	-0.169	0.597	-0.054	1.778
1200	2013_0324_3	2013_0324_3:250161036	TMS13F1324P0003	IITA-TMS-MOK940583	IITA-TMS-IBA010046	C1	-0.799	-0.654	0.64	0.92	-0.43	0.617	0.466	NA	NA	-0.729	-0.248	0.528	0.028	0.883
1201	2013_0324_4	2013_0324_4:250161037	TMS13F1324P0004	IITA-TMS-MOK940583	IITA-TMS-IBA010046	C1	2.08	-1.325	1.022	-0.311	2.997	-0.828	-0.768	0.508	1.519	0.225	0.142	0.403	-0.293	1.963
1202	2013_0324_6	2013_0324_6:250161039	TMS13F1324P0006	IITA-TMS-MOK940583	IITA-TMS-IBA010046	C1	-0.799	-0.654	0.64	0.92	-0.43	0.617	0.466	NA	NA	-0.729	-0.248	0.528	-0.082	-0.018
1203	2013_0324_7	2013_0324_7:250161041	TMS13F1324P0007	IITA-TMS-MOK940583	IITA-TMS-IBA010046	C1	-0.691	-0.229	0.539	1.426	3.817	-1.338	-0.638	NA	NA	0.187	-0.437	0.346	0.061	2.037
1204	2013_0324_8	2013_0324_8:250161042	TMS13F1324P0008	IITA-TMS-MOK940583	IITA-TMS-IBA010046	C1	-0.661	0.817	0.467	-0.272	2.746	-0.252	0.117	-0.598	-2.289	0.318	0.102	0.366	-0.276	-2.043
1205	2013_0329_1	2013_0329_1:250161057	TMS13F1329P0001	IITA-TMS-IBA940237	TMEB419	C1	2.013	0.172	-0.648	-0.311	-1.674	-0.16	-0.768	0.508	0.516	0.225	-0.192	-0.598	-0.116	0.659
1206	2013_0329_10	2013_0329_10:250161066	TMS13F1329P0010	IITA-TMS-IBA940237	TMEB419	C1	-0.691	-1.23	0.539	-4.581	-0.187	-1.338	-0.638	NA	NA	0.187	0.565	-0.655	0.201	2.438
1207	2013_0329_11	2013_0329_11:250161067	TMS13F1329P0011	IITA-TMS-IBA940237	TMEB419	C1	-1.08	-0.73	-0.447	2.674	-2.001	0.557	1.168	NA	NA	-0.698	-0.169	-0.403	-0.154	NA
1208	2013_0329_12	2013_0329_12:250161068	TMS13F1329P0012	IITA-TMS-IBA940237	TMEB419	C1	-0.799	0.347	-0.361	0.92	-0.43	-1.385	0.466	NA	NA	-0.729	-0.248	-0.473	0.028	6.791
1209	2013_0329_13	2013_0329_13:250161069	TMS13F1329P0013	IITA-TMS-IBA940237	TMEB419	C1	-0.691	0.772	-0.462	1.426	-2.189	0.664	-1.639	NA	NA	0.187	-0.437	-0.655	0.011	NA
1210	2013_0329_14	2013_0329_14:250161070	TMS13F1329P0014	IITA-TMS-IBA940237	TMEB419	C1	-1.08	0.271	-0.447	2.674	-3.001	0.557	-1.835	NA	NA	0.303	-0.169	-0.403	0.036	5.884
1211	2013_0329_15	2013_0329_15:250161071	TMS13F1329P0015	IITA-TMS-IBA940237	TMEB419	C1	-0.799	0.347	-0.361	0.92	-0.43	0.617	-2.537	NA	NA	0.272	-0.248	-0.473	-0.102	-1.92
1212	2013_0329_16	2013_0329_16:250161072	TMS13F1329P0016	IITA-TMS-IBA940237	TMEB419	C1	-0.691	0.772	-0.462	1.426	-3.19	0.664	1.364	NA	NA	-0.814	-0.437	-0.655	0.061	4.541
1213	2013_0329_17	2013_0329_17:250161073	TMS13F1329P0017	IITA-TMS-IBA940237	TMEB419	C1	-0.739	0.039	-0.553	0.778	-1.366	-0.008	0.046	-0.365	1.07	0.161	-0.108	-0.365	-0.044	3.574
1214	2013_0329_2	2013_0329_2:250161058	TMS13F1329P0002	IITA-TMS-IBA940237	TMEB419	C1	-0.779	-0.73	-0.447	-1.331	-2.001	0.557	1.168	NA	NA	0.303	-0.169	-0.403	-0.024	2.479
1215	2013_0329_3	2013_0329_3:250161059	TMS13F1329P0003	IITA-TMS-IBA940237	TMEB419	C1	-0.335	0.633	-0.552	-0.395	-1.486	0.472	-0.159	0.141	0.029	0.159	-0.144	-0.414	0.088	2.019
1216	2013_0329_4	2013_0329_4:250161060	TMS13F1329P0004	IITA-TMS-IBA940237	TMEB419	C1	-0.691	0.772	-0.462	1.426	-2.189	0.664	-1.639	NA	NA	0.187	-0.437	-0.655	-0.089	2.638
1217	2013_0329_5	2013_0329_5:250161061	TMS13F1329P0005	IITA-TMS-IBA940237	TMEB419	C1	0.398	0.022	-0.534	1.024	-0.13	0.462	-0.578	0.404	0.481	-0.202	-0.121	-0.39	0.044	4.018
1218	2013_0329_6	2013_0329_6:250161062	TMS13F1329P0006	IITA-TMS-IBA940237	TMEB419	C1	-0.799	-0.654	-0.361	0.92	-0.43	-1.385	-2.537	NA	NA	0.272	-0.248	-0.473	-0.252	NA
1219	2013_0329_7	2013_0329_7:250161063	TMS13F1329P0007	IITA-TMS-IBA940237	TMEB419	C1	-0.356	0.012	-0.648	0.357	-1.674	0.507	-0.768	0.508	0.516	0.225	-0.192	-0.265	-0.072	5.248
1220	2013_0329_8	2013_0329_8:250161064	TMS13F1329P0008	IITA-TMS-IBA940237	TMEB419	C1	-1.08	0.271	-0.447	2.674	-2.001	0.557	1.168	NA	NA	0.303	-0.169	-0.403	-0.024	NA
1221	2013_0329_9	2013_0329_9:250161065	TMS13F1329P0009	IITA-TMS-IBA940237	TMEB419	C1	-0.799	-0.654	-0.361	-1.082	-0.43	-1.385	-0.535	NA	NA	0.272	-0.248	-0.473	NA	NA
1222	2013_0332_1	2013_0332_1:250161074	TMS13F1332P0001	IITA-TMS-IBA940237	IITA-TMS-IBA970290	C1	-1.08	0.271	-0.447	2.674	0.001	0.557	-1.835	NA	NA	0.303	-0.169	0.597	-0.044	NA
1223	2013_0332_10	2013_0332_10:250161083	TMS13F1332P0010	IITA-TMS-IBA940237	IITA-TMS-IBA970290	C1	1.398	0.063	-0.479	1.043	-1.73	0.526	0.239	-0.099	0.843	-0.311	-0.179	0.604	-0.119	-1.426
1224	2013_0332_11	2013_0332_11:250161084	TMS13F1332P0011	IITA-TMS-IBA940237	IITA-TMS-IBA970290	C1	-0.799	-0.654	0.64	-1.082	-0.43	0.617	-2.537	NA	NA	0.272	-0.248	1.528	-0.012	1.685
1225	2013_0332_12	2013_0332_12:250161085	TMS13F1332P0012	IITA-TMS-IBA940237	IITA-TMS-IBA970290	C1	-0.691	-0.229	0.539	1.426	-0.187	0.664	-1.639	NA	NA	0.187	-0.437	0.346	0.131	9.449
1226	2013_0332_13	2013_0332_13:250161086	TMS13F1332P0013	IITA-TMS-IBA940237	IITA-TMS-IBA970290	C1	NA	NA	NA	NA	NA	NA	NA	NA	NA	NA	NA	NA	NA	NA
1227	2013_0332_14	2013_0332_14:250161087	TMS13F1332P0014	IITA-TMS-IBA940237	IITA-TMS-IBA970290	C1	-0.799	0.347	-0.361	0.92	-0.43	0.617	-2.537	NA	NA	0.272	-0.248	0.528	0.158	-2.421
1228	2013_0332_15	2013_0332_15:250161088	TMS13F1332P0015	IITA-TMS-IBA940237	IITA-TMS-IBA970290	C1	-0.589	0.472	-0.648	0.357	0.328	0.507	-0.434	0.508	1.519	0.225	0.142	1.07	0.178	-0.897
1229	2013_0332_16	2013_0332_16:250161089	TMS13F1332P0016	IITA-TMS-IBA940237	IITA-TMS-IBA970290	C1	-0.472	0.564	0.976	-0.174	0.296	0.535	0.461	NA	1.07	0.359	-0.148	0.594	0.018	-3.389
1230	2013_0332_17	2013_0332_17:250161090	TMS13F1332P0017	IITA-TMS-IBA940237	IITA-TMS-IBA970290	C1	-0.799	-0.654	0.64	0.92	-0.43	0.617	0.466	NA	NA	0.272	-0.248	0.528	0.008	-0.619
1231	2013_0332_18	2013_0332_18:250161091	TMS13F1332P0018	IITA-TMS-IBA940237	IITA-TMS-IBA970290	C1	-0.691	0.772	0.539	1.426	-0.187	0.664	-0.638	NA	NA	0.187	-0.437	0.346	-0.209	NA
1232	2013_0332_19	2013_0332_19:250161092	TMS13F1332P0019	IITA-TMS-IBA940237	IITA-TMS-IBA970290	C1	-1.08	0.271	-0.447	2.674	0.001	0.557	-0.834	NA	NA	0.303	-0.169	0.597	-0.154	0.276
1233	2013_0332_2	2013_0332_2:250161075	TMS13F1332P0002	IITA-TMS-IBA940237	IITA-TMS-IBA970290	C1	-0.799	0.347	-0.361	0.92	-0.43	0.617	-0.535	NA	NA	0.272	-0.248	0.528	-0.102	6.992
1234	2013_0332_20	2013_0332_20:250161093	TMS13F1332P0020	IITA-TMS-IBA940237	IITA-TMS-IBA970290	C1	-0.799	0.347	-0.361	0.92	-0.43	0.617	2.469	NA	NA	0.272	-0.248	-0.473	0.118	7.993
1235	2013_0332_21	2013_0332_21:250161094	TMS13F1332P0021	IITA-TMS-IBA940237	IITA-TMS-IBA970290	C1	-0.691	0.772	-0.462	1.426	-0.187	0.664	-0.638	NA	NA	0.187	-0.437	0.346	-0.299	NA
1236	2013_0332_22	2013_0332_22:250161095	TMS13F1332P0022	IITA-TMS-IBA940237	IITA-TMS-IBA970290	C1	-1.08	1.272	-0.447	2.674	-2.001	0.557	1.168	NA	NA	0.303	-0.169	0.597	-0.044	NA
1237	2013_0332_23	2013_0332_23:250161096	TMS13F1332P0023	IITA-TMS-IBA940237	IITA-TMS-IBA970290	C1	-0.799	-0.654	0.64	-1.082	-0.43	0.617	0.466	NA	NA	0.272	-0.248	0.528	-0.082	NA
1238	2013_0332_24	2013_0332_24:250161097	TMS13F1332P0024	IITA-TMS-IBA940237	IITA-TMS-IBA970290	C1	-0.691	-0.229	-0.462	1.426	-3.19	0.664	-1.639	NA	NA	0.187	-0.437	-0.655	-0.259	NA
1239	2013_0332_25	2013_0332_25:250161098	TMS13F1332P0025	IITA-TMS-IBA940237	IITA-TMS-IBA970290	C1	-1.08	-0.73	0.554	-1.331	0.001	0.557	-1.835	NA	NA	0.303	-0.169	0.597	-0.205	-0.825
1240	2013_0332_26	2013_0332_26:250161099	TMS13F1332P0026	IITA-TMS-IBA940237	IITA-TMS-IBA970290	C1	-0.799	-0.654	0.64	0.92	-2.431	0.617	-2.537	NA	NA	0.272	-0.248	-0.473	-0.192	1.685
1241	2013_0332_28	2013_0332_28:250161101	TMS13F1332P0028	IITA-TMS-IBA940237	IITA-TMS-IBA970290	C1	-1.08	-0.73	-0.447	2.674	-3.001	0.557	-1.835	NA	NA	0.303	-0.169	-0.403	-0.104	-1.526
1242	2013_0332_29	2013_0332_29:250161102	TMS13F1332P0029	IITA-TMS-IBA940237	IITA-TMS-IBA970290	C1	-0.727	0.018	-0.442	0.904	-1.646	0.535	-1.012	-0.086	1.032	0.298	0.152	0.897	-0.05	1.609
1243	2013_0332_3	2013_0332_3:250161076	TMS13F1332P0003	IITA-TMS-IBA940237	IITA-TMS-IBA970290	C1	-0.691	-0.229	0.539	-0.577	-2.189	0.664	-1.639	NA	NA	0.187	-0.437	1.347	0.001	7.846
1244	2013_0332_30	2013_0332_30:250161103	TMS13F1332P0030	IITA-TMS-IBA940237	IITA-TMS-IBA970290	C1	-0.691	-0.229	0.539	1.426	-0.187	-1.338	-0.638	NA	NA	0.187	-0.437	1.347	0.071	-3.571
1245	2013_0332_31	2013_0332_31:250161104	TMS13F1332P0031	IITA-TMS-IBA940237	IITA-TMS-IBA970290	C1	-0.379	0.271	-0.447	2.674	-2.001	0.557	-1.835	NA	NA	0.303	-0.169	-0.403	-0.295	4.682
1246	2013_0332_32	2013_0332_32:250161105	TMS13F1332P0032	IITA-TMS-IBA940237	IITA-TMS-IBA970290	C1	-0.193	0.353	0.56	0.904	-0.311	0.535	-0.01	-2.093	-1.977	0.298	-0.182	0.563	-0.043	-1.129
1247	2013_0332_33	2013_0332_33:250161106	TMS13F1332P0033	IITA-TMS-IBA940237	IITA-TMS-IBA970290	C1	-0.691	0.772	-0.462	1.426	-0.187	0.664	-1.639	NA	NA	0.187	-0.437	0.346	-0.109	NA
1248	2013_0332_34	2013_0332_34:250161107	TMS13F1332P0034	IITA-TMS-IBA940237	IITA-TMS-IBA970290	C1	2.223	1.272	-0.447	2.674	0.001	0.557	-1.835	NA	NA	0.303	-0.169	0.597	-0.174	NA
1249	2013_0332_35	2013_0332_35:250161108	TMS13F1332P0035	IITA-TMS-IBA940237	IITA-TMS-IBA970290	C1	-0.799	-0.654	0.64	0.92	-2.431	-1.385	-2.537	NA	NA	0.272	-0.248	-0.473	-0.202	0.984
1250	2013_0332_36	2013_0332_36:250161109	TMS13F1332P0036	IITA-TMS-IBA940237	IITA-TMS-IBA970290	C1	-0.691	0.772	-0.462	1.426	-2.189	0.664	-1.639	NA	NA	0.187	-0.437	-0.655	-0.199	4.942
1251	2013_0332_37	2013_0332_37:250161110	TMS13F1332P0037	IITA-TMS-IBA940237	IITA-TMS-IBA970290	C1	1.222	0.271	-0.447	0.672	0.001	0.557	-1.835	NA	NA	0.303	-0.169	0.597	-0.245	-7.934
1252	2013_0332_38	2013_0332_38:250161111	TMS13F1332P0038	IITA-TMS-IBA940237	IITA-TMS-IBA970290	C1	2.903	0.347	-0.361	-1.082	-2.431	0.617	0.466	NA	NA	NA	NA	NA	NA	NA
1253	2013_0332_39	2013_0332_39:250161112	TMS13F1332P0039	IITA-TMS-IBA940237	IITA-TMS-IBA970290	C1	1.879	0.012	-0.648	-0.978	-1.674	0.507	-0.768	0.508	1.519	0.225	-0.192	-0.265	-0.002	0.94
1254	2013_0332_4	2013_0332_4:250161077	TMS13F1332P0004	IITA-TMS-IBA940237	IITA-TMS-IBA970290	C1	0.328	0.564	-0.526	1.829	0.296	0.535	-0.54	NA	1.07	0.359	-0.148	0.594	0.023	0.448
1255	2013_0332_40	2013_0332_40:250161113	TMS13F1332P0040	IITA-TMS-IBA940237	IITA-TMS-IBA970290	C1	1.923	0.271	-0.447	0.672	-2.001	0.557	-1.835	NA	NA	0.303	-0.169	0.597	-0.205	-6.032
1256	2013_0332_41	2013_0332_41:250161114	TMS13F1332P0041	IITA-TMS-IBA940237	IITA-TMS-IBA970290	C1	2.903	0.347	-0.361	-1.082	-2.431	0.617	-2.537	NA	NA	0.272	-0.248	0.528	-0.142	-5.726
1257	2013_0332_43	2013_0332_43:250161116	TMS13F1332P0043	IITA-TMS-IBA940237	IITA-TMS-IBA970290	C1	-1.08	0.271	-0.447	2.674	0.001	0.557	-0.834	NA	NA	0.303	-0.169	0.597	-0.034	NA
1258	2013_0332_44	2013_0332_44:250161117	TMS13F1332P0044	IITA-TMS-IBA940237	IITA-TMS-IBA970290	C1	-0.799	0.347	-0.361	0.92	-0.43	0.617	0.466	NA	NA	0.272	-0.248	0.528	-0.022	-0.919
1259	2013_0332_46	2013_0332_46:250161119	TMS13F1332P0046	IITA-TMS-IBA940237	IITA-TMS-IBA970290	C1	-1.08	0.271	0.554	-1.331	0.001	0.557	1.168	NA	NA	0.303	-0.169	0.597	-0.225	-2.727
1260	2013_0332_5	2013_0332_5:250161078	TMS13F1332P0005	IITA-TMS-IBA940237	IITA-TMS-IBA970290	C1	-0.799	0.347	-0.361	0.92	-0.43	0.617	-0.535	NA	NA	0.272	-0.248	0.528	0.058	-4.824
1261	2013_0332_6	2013_0332_6:250161079	TMS13F1332P0006	IITA-TMS-IBA940237	IITA-TMS-IBA970290	C1	-0.691	0.772	-0.462	1.426	-2.189	0.664	-0.638	NA	NA	0.187	-0.437	0.346	0.061	8.547
1262	2013_0332_7	2013_0332_7:250161080	TMS13F1332P0007	IITA-TMS-IBA940237	IITA-TMS-IBA970290	C1	0.622	0.271	0.554	2.674	-3.001	0.557	-1.835	NA	NA	0.303	-0.169	-0.403	-0.144	-12.44
1263	2013_0332_8	2013_0332_8:250161081	TMS13F1332P0008	IITA-TMS-IBA940237	IITA-TMS-IBA970290	C1	-0.799	0.347	0.64	0.92	-3.432	0.617	-2.537	NA	NA	0.272	-0.248	-0.473	-0.372	NA
1264	2013_0332_9	2013_0332_9:250161082	TMS13F1332P0009	IITA-TMS-IBA940237	IITA-TMS-IBA970290	C1	-0.691	-0.229	0.539	1.426	-0.187	0.664	-0.638	NA	NA	0.187	0.565	1.347	-0.189	4.04
1265	2013_0333_11	2013_0333_11:250162432	TMS13F1333P0011	IITA-TMS-IBA940237	IITA-TMS-IBA010046	C1	-0.799	0.347	-0.361	0.92	3.574	-1.385	0.466	NA	NA	0.272	-0.248	-0.473	0.038	3.086
1266	2013_0333_12	2013_0333_12:250162433	TMS13F1333P0012	IITA-TMS-IBA940237	IITA-TMS-IBA010046	C1	1.412	0.012	-0.314	-2.314	2.997	-1.496	-0.434	0.508	0.516	-1.444	-0.192	-0.265	-0.006	-2.878
1267	2013_0333_13	2013_0333_13:250162434	TMS13F1333P0013	IITA-TMS-IBA940237	IITA-TMS-IBA010046	C1	-1.08	0.271	-0.447	2.674	-2.001	0.557	-2.836	NA	NA	0.303	-0.169	-0.403	0.126	-11.539
1268	2013_0333_15	2013_0333_15:250162436	TMS13F1333P0015	IITA-TMS-IBA940237	IITA-TMS-IBA010046	C1	-0.691	-0.229	0.539	1.426	3.817	0.664	-1.639	NA	NA	0.187	-0.437	0.346	-0.119	NA
1269	2013_0333_16	2013_0333_16:250162437	TMS13F1333P0016	IITA-TMS-IBA940237	IITA-TMS-IBA010046	C1	0.622	1.272	0.554	-1.331	-2.001	0.557	-1.835	NA	NA	-1.699	-0.169	-0.403	-0.024	-0.124
1270	2013_0333_18	2013_0333_18:250162440	TMS13F1333P0018	IITA-TMS-IBA940237	IITA-TMS-IBA010046	C1	-0.691	-0.229	0.539	-4.581	-3.19	0.664	-1.639	NA	NA	-1.815	-0.437	-0.655	-0.259	NA
1271	2013_0333_19	2013_0333_19:250162441	TMS13F1333P0019	IITA-TMS-IBA940237	IITA-TMS-IBA010046	C1	2.03	0.063	0.976	-2.176	3.298	-1.468	0.461	NA	1.07	0.359	-0.148	-0.407	-0.202	2.124
1272	2013_0333_20	2013_0333_20:250162442	TMS13F1333P0020	IITA-TMS-IBA940237	IITA-TMS-IBA010046	C1	-0.727	0.018	-0.442	0.904	-1.646	0.535	-0.01	-0.086	1.032	0.298	-0.182	-0.437	-0.007	1.47
1273	2013_0333_21	2013_0333_21:250162443	TMS13F1333P0021	IITA-TMS-IBA940237	IITA-TMS-IBA010046	C1	0.211	0.68	-0.648	2.36	-2.008	0.507	-0.768	-1.498	1.519	0.225	-0.192	0.736	-0.133	1.474
1274	2013_0333_22	2013_0333_22:250162444	TMS13F1333P0022	IITA-TMS-IBA940237	IITA-TMS-IBA010046	C1	-0.973	0.063	0.475	0.827	3.298	-1.468	0.461	NA	1.07	0.359	-0.148	-0.407	-0.132	4.705
1275	2013_0333_23	2013_0333_23:250162445	TMS13F1333P0023	IITA-TMS-IBA940237	IITA-TMS-IBA010046	C1	-0.627	-0.65	-0.108	0.236	3.025	-1.468	-0.01	-0.086	1.032	0.279	-0.225	-0.489	-0.129	3.874
1276	2013_0333_24	2013_0333_24:250162446	TMS13F1333P0024	IITA-TMS-IBA940237	IITA-TMS-IBA010046	C1	-0.691	-0.229	0.539	1.426	-2.189	0.664	-1.639	NA	NA	0.187	-0.437	-0.655	-0.209	NA
1277	2013_0333_25	2013_0333_25:250162447	TMS13F1333P0025	IITA-TMS-IBA940237	IITA-TMS-IBA010046	C1	1.679	-0.438	-0.026	-0.174	3.298	-0.467	-1.041	NA	1.07	0.359	-0.148	-0.407	-0.057	5.632
1278	2013_0333_26	2013_0333_26:250162448	TMS13F1333P0026	IITA-TMS-IBA940237	IITA-TMS-IBA010046	C1	2.903	0.347	-0.361	-1.082	-2.431	0.617	-2.537	NA	NA	NA	NA	NA	NA	NA
1279	2013_0333_28	2013_0333_28:250162450	TMS13F1333P0028	IITA-TMS-IBA940237	IITA-TMS-IBA010046	C1	-0.807	0.271	0.333	1.267	3.095	-1.382	0.397	NA	NA	0.334	-0.118	-0.336	-0.147	4.638
1280	2013_0333_29	2013_0333_29:250162451	TMS13F1333P0029	IITA-TMS-IBA940237	IITA-TMS-IBA010046	C1	2.503	0.347	-0.361	-1.082	-2.431	0.617	0.466	NA	NA	NA	NA	NA	NA	NA
1281	2013_0333_30	2013_0333_30:250162452	TMS13F1333P0030	IITA-TMS-IBA940237	IITA-TMS-IBA010046	C1	1.31	-0.229	-0.462	1.426	-2.189	-1.338	1.364	NA	NA	NA	NA	NA	NA	NA
1282	2013_0333_31	2013_0333_31:250162453	TMS13F1333P0031	IITA-TMS-IBA940237	IITA-TMS-IBA010046	C1	-1.08	-0.73	0.554	2.674	0.001	-1.445	-0.834	NA	NA	0.303	-0.169	-0.403	-0.004	NA
1283	2013_0333_32	2013_0333_32:250162454	TMS13F1333P0032	IITA-TMS-IBA940237	IITA-TMS-IBA010046	C1	-0.799	-0.654	0.64	0.92	-2.431	0.617	-2.537	NA	NA	0.272	-0.248	-0.473	-0.032	4.689
1284	2013_0333_4	2013_0333_4:250162425	TMS13F1333P0004	IITA-TMS-IBA940237	IITA-TMS-IBA010046	C1	2.923	NA	-0.447	-1.331	4.004	-1.445	-1.835	NA	NA	NA	NA	NA	NA	NA
1285	2013_0333_5	2013_0333_5:250162426	TMS13F1333P0005	IITA-TMS-IBA940237	IITA-TMS-IBA010046	C1	-0.727	0.687	-0.108	0.904	-1.646	0.535	-0.01	-0.086	1.032	0.298	-0.182	-0.437	-0.11	2.544
1286	2013_0333_6	2013_0333_6:250162427	TMS13F1333P0006	IITA-TMS-IBA940237	IITA-TMS-IBA010046	C1	0.009	-0.229	0.539	1.426	3.817	-1.338	-0.638	NA	NA	0.187	0.565	-0.655	-0.099	4.441
1287	2013_0333_7	2013_0333_7:250162428	TMS13F1333P0007	IITA-TMS-IBA940237	IITA-TMS-IBA010046	C1	1.679	-0.438	-0.526	-1.175	3.298	-1.468	0.461	NA	0.067	0.359	-0.148	-0.407	-0.217	-7.9
1288	2013_0333_8	2013_0333_8:250162429	TMS13F1333P0008	IITA-TMS-IBA940237	IITA-TMS-IBA010046	C1	-0.727	0.687	0.226	0.904	3.025	-1.468	-0.01	-0.086	1.032	0.298	-0.182	-0.437	0.117	2.511
1289	2013_0333_9	2013_0333_9:250162430	TMS13F1333P0009	IITA-TMS-IBA940237	IITA-TMS-IBA010046	C1	1.31	-0.229	-0.462	1.426	3.817	0.664	-1.639	NA	NA	NA	NA	NA	NA	NA
1290	2013_0336_1	2013_0336_1:250162455	TMS13F1336P0001	IITA-TMS-IBA950306	IITA-TMS-IBA970290	C1	-1.08	0.271	-0.447	-3.333	-2.001	0.557	-0.834	NA	NA	0.303	-0.169	-0.403	0.116	3.781
1291	2013_0336_10	2013_0336_10:250162464	TMS13F1336P0010	IITA-TMS-IBA950306	IITA-TMS-IBA970290	C1	0.922	0.271	-0.447	2.674	0.001	0.557	1.168	NA	NA	0.303	-0.169	-0.403	0.076	NA
1292	2013_0336_11	2013_0336_11:250162465	TMS13F1336P0011	IITA-TMS-IBA950306	IITA-TMS-IBA970290	C1	-0.727	-0.316	-0.442	1.571	0.356	0.535	-0.01	-0.086	1.032	0.298	-0.182	1.231	0.04	0.741
1293	2013_0336_12	2013_0336_12:250162466	TMS13F1336P0012	IITA-TMS-IBA950306	IITA-TMS-IBA970290	C1	-0.691	-1.23	0.539	1.426	-0.187	0.664	0.363	NA	NA	0.187	-0.437	-0.655	0.111	6.744
1294	2013_0336_13	2013_0336_13:250162467	TMS13F1336P0013	IITA-TMS-IBA950306	IITA-TMS-IBA970290	C1	1.222	-0.73	0.554	0.672	0.001	0.557	-0.834	NA	NA	0.303	-0.169	0.597	-0.074	4.782
1295	2013_0336_14	2013_0336_14:250162468	TMS13F1336P0014	IITA-TMS-IBA950306	IITA-TMS-IBA970290	C1	-0.799	0.347	-0.361	0.92	-0.43	0.617	-1.536	NA	NA	0.272	-0.248	1.528	0.058	6.791
1296	2013_0336_15	2013_0336_15:250162469	TMS13F1336P0015	IITA-TMS-IBA950306	IITA-TMS-IBA970290	C1	-0.691	-0.229	0.539	1.426	-0.187	0.664	-0.638	NA	NA	0.187	0.565	1.347	0.101	-0.166
1297	2013_0336_16	2013_0336_16:250162470	TMS13F1336P0016	IITA-TMS-IBA950306	IITA-TMS-IBA970290	C1	-1.08	-0.73	-0.447	2.674	0.001	0.557	1.168	NA	NA	0.303	-0.169	0.597	-0.174	NA
1298	2013_0336_17	2013_0336_17:250162471	TMS13F1336P0017	IITA-TMS-IBA950306	IITA-TMS-IBA970290	C1	-0.799	0.347	-0.361	0.92	-0.43	0.617	2.469	NA	NA	0.272	-0.248	0.528	-0.132	1.184
1299	2013_0336_18	2013_0336_18:250162472	TMS13F1336P0018	IITA-TMS-IBA950306	IITA-TMS-IBA970290	C1	-0.691	0.772	-0.462	1.426	-0.187	0.664	-0.638	NA	NA	0.187	0.565	1.347	-0.119	0.936
1300	2013_0336_19	2013_0336_19:250162473	TMS13F1336P0019	IITA-TMS-IBA950306	IITA-TMS-IBA970290	C1	-1.08	-0.73	0.554	2.674	0.001	0.557	1.168	NA	NA	0.303	-0.169	0.597	0.096	NA
1301	2013_0336_2	2013_0336_2:250162456	TMS13F1336P0002	IITA-TMS-IBA950306	IITA-TMS-IBA970290	C1	-0.799	0.347	-0.361	0.92	-0.43	0.617	-1.536	NA	NA	0.272	-0.248	0.528	-0.082	0.383
1302	2013_0336_20	2013_0336_20:250162474	TMS13F1336P0020	IITA-TMS-IBA950306	IITA-TMS-IBA970290	C1	-0.627	-0.984	0.56	0.236	1.023	-0.133	-0.01	0.917	1.032	0.298	0.152	0.563	0.067	0.975
1303	2013_0336_21	2013_0336_21:250162475	TMS13F1336P0021	IITA-TMS-IBA950306	IITA-TMS-IBA970290	C1	-0.589	1.014	-0.648	1.025	-1.674	-0.16	-0.434	0.508	0.516	0.225	0.142	-0.598	0.088	6.083
1304	2013_0336_24	2013_0336_24:250162477	TMS13F1336P0024	IITA-TMS-IBA950306	IITA-TMS-IBA970290	C1	-0.675	0.161	0.335	1.731	-1.432	0.475	-0.648	0.285	-0.449	0.278	-0.143	0.938	-0.001	5.631
1305	2013_0336_25	2013_0336_25:250162478	TMS13F1336P0025	IITA-TMS-IBA950306	IITA-TMS-IBA970290	C1	-0.691	0.772	0.539	1.426	-0.187	0.664	-0.638	NA	NA	0.187	-0.437	1.347	-0.049	-7.377
1306	2013_0336_26	2013_0336_26:250162479	TMS13F1336P0026	IITA-TMS-IBA950306	IITA-TMS-IBA970290	C1	1.761	0.523	0.826	0.592	0.307	0.462	-0.578	0.404	-0.798	0.298	-0.121	-0.39	0.07	4.767
1307	2013_0336_27	2013_0336_27:250162480	TMS13F1336P0027	IITA-TMS-IBA950306	IITA-TMS-IBA970290	C1	-0.799	0.347	-0.361	0.92	-2.431	0.617	0.466	NA	NA	0.272	-0.248	0.528	-0.222	NA
1308	2013_0336_28	2013_0336_28:250162481	TMS13F1336P0028	IITA-TMS-IBA950306	IITA-TMS-IBA970290	C1	1.312	0.346	0.688	-0.311	0.328	0.507	-0.768	0.508	-1.491	0.225	-0.192	0.403	-0.009	-1.799
1309	2013_0336_29	2013_0336_29:250162482	TMS13F1336P0029	IITA-TMS-IBA950306	IITA-TMS-IBA970290	C1	2.923	NA	-0.447	-3.333	-3.001	-1.445	1.168	NA	NA	NA	NA	NA	NA	NA
1310	2013_0336_3	2013_0336_3:250162457	TMS13F1336P0003	IITA-TMS-IBA950306	IITA-TMS-IBA970290	C1	-0.558	0.724	-0.649	2.383	0.351	0.469	-0.65	0.465	0.516	0.25	0.065	0.692	0.017	8.038
1311	2013_0336_30	2013_0336_30:250162483	TMS13F1336P0030	IITA-TMS-IBA950306	IITA-TMS-IBA970290	C1	-0.799	-0.654	-0.361	0.92	-0.43	-1.385	0.466	NA	NA	0.272	-0.248	-0.473	-0.322	NA
1312	2013_0336_4	2013_0336_4:250162458	TMS13F1336P0004	IITA-TMS-IBA950306	IITA-TMS-IBA970290	C1	1.622	0.271	-0.447	2.674	0.001	0.557	-1.835	NA	NA	0.303	-0.169	0.597	0.056	1.578
1313	2013_0336_5	2013_0336_5:250162459	TMS13F1336P0005	IITA-TMS-IBA950306	IITA-TMS-IBA970290	C1	-0.099	0.347	-0.361	0.92	-0.43	-1.385	-1.536	NA	NA	0.272	-0.248	-0.473	-0.102	1.384
1314	2013_0336_6	2013_0336_6:250162460	TMS13F1336P0006	IITA-TMS-IBA950306	IITA-TMS-IBA970290	C1	-0.691	-1.23	0.539	-0.577	-0.187	0.664	-1.639	NA	NA	0.187	-0.437	-0.655	-0.179	0.735
1315	2013_0336_7	2013_0336_7:250162461	TMS13F1336P0007	IITA-TMS-IBA950306	IITA-TMS-IBA970290	C1	2.423	NA	-0.447	-1.331	-2.001	0.557	1.168	NA	NA	NA	NA	NA	NA	NA
1316	2013_0336_8	2013_0336_8:250162462	TMS13F1336P0008	IITA-TMS-IBA950306	IITA-TMS-IBA970290	C1	-0.799	0.347	-0.361	0.92	-0.43	0.617	0.466	NA	NA	0.272	-0.248	-0.473	-0.222	-3.623
1317	2013_0336_9	2013_0336_9:250162463	TMS13F1336P0009	IITA-TMS-IBA950306	IITA-TMS-IBA970290	C1	0.009	-0.229	0.539	1.426	3.817	-1.338	-0.638	NA	NA	0.187	0.565	0.346	0.091	-2.269
1318	2013_0339_1	2013_0339_1:250162484	TMS13F1339P0001	IITA-TMS-MM970016	IITA-TMS-IBA970290	C1	-0.691	-1.23	0.539	1.426	-0.187	0.664	1.364	NA	NA	0.187	0.565	0.346	-0.169	NA
1319	2013_0339_10	2013_0339_10:250162493	TMS13F1339P0010	IITA-TMS-MM970016	IITA-TMS-IBA970290	C1	2.011	0.772	-0.462	-0.577	-0.187	0.664	-1.639	NA	NA	NA	NA	NA	NA	NA
1320	2013_0339_12	2013_0339_12:250162495	TMS13F1339P0012	IITA-TMS-MM970016	IITA-TMS-IBA970290	C1	-0.799	-0.654	0.64	0.92	-0.43	0.617	-2.537	NA	NA	0.272	-0.248	-0.473	0.088	-5.125
1321	2013_0339_13	2013_0339_13:250162496	TMS13F1339P0013	IITA-TMS-MM970016	IITA-TMS-IBA970290	C1	1.61	-1.23	-0.462	1.426	-2.189	0.664	-1.639	NA	NA	0.187	0.565	1.347	-0.089	NA
1322	2013_0339_14	2013_0339_14:250162497	TMS13F1339P0014	IITA-TMS-MM970016	IITA-TMS-IBA970290	C1	-1.08	-0.73	0.554	0.672	0.001	-1.445	1.168	NA	NA	0.303	-0.169	0.597	-0.064	0.377
1323	2013_0339_2	2013_0339_2:250162485	TMS13F1339P0002	IITA-TMS-MM970016	IITA-TMS-IBA970290	C1	-0.272	-0.438	0.976	2.83	-1.706	0.535	0.461	NA	0.067	0.359	-0.148	-0.407	0.103	-3.358
1324	2013_0339_3	2013_0339_3:250162486	TMS13F1339P0003	IITA-TMS-MM970016	IITA-TMS-IBA970290	C1	-0.799	0.347	-0.361	0.92	-2.431	-1.385	-1.536	NA	NA	0.272	-0.248	-0.473	-0.192	-3.122
1325	2013_0339_4	2013_0339_4:250162487	TMS13F1339P0004	IITA-TMS-MM970016	IITA-TMS-IBA970290	C1	0.61	-0.229	0.539	-4.581	-0.187	0.664	-0.638	NA	NA	0.187	-0.437	0.346	0.121	-6.275
1326	2013_0339_5	2013_0339_5:250162488	TMS13F1339P0005	IITA-TMS-MM970016	IITA-TMS-IBA970290	C1	1.923	-0.73	0.554	-3.333	0.001	0.557	-1.835	NA	NA	0.303	-0.169	0.597	-0.215	2.58
1327	2013_0339_6	2013_0339_6:250162489	TMS13F1339P0006	IITA-TMS-MM970016	IITA-TMS-IBA970290	C1	2.19	-0.841	0.692	-2.272	-1.201	0.122	-0.084	1.097	1.149	0.267	-0.152	-0.424	-0.01	2.315
1328	2013_0339_7	2013_0339_7:250162490	TMS13F1339P0007	IITA-TMS-MM970016	IITA-TMS-IBA970290	C1	0.411	-0.991	1.022	0.357	0.328	0.507	-0.434	0.508	1.519	0.225	0.142	0.736	0.034	-0.096
1329	2013_0339_8	2013_0339_8:250162491	TMS13F1339P0008	IITA-TMS-MM970016	IITA-TMS-IBA970290	C1	1.622	0.271	-0.447	2.674	-2.001	0.557	1.168	NA	NA	NA	NA	NA	NA	NA
1330	2013_0343_1	2013_0343_1:250162498	TMS13F1343P0001	IITA-TMS-IBA970425	IITA-TMS-IBA930007	C1	-0.973	-0.438	-0.026	-1.175	-0.705	0.535	1.463	NA	1.07	0.359	-0.148	-0.407	0.133	-5.561
1331	2013_0343_10	2013_0343_10:250162507	TMS13F1343P0010	IITA-TMS-IBA970425	IITA-TMS-IBA930007	C1	-0.973	0.063	-0.526	-2.176	0.296	0.535	3.465	NA	1.07	0.359	-0.148	-0.407	0.063	5.205
1332	2013_0343_11	2013_0343_11:250162508	TMS13F1343P0011	IITA-TMS-IBA970425	IITA-TMS-IBA930007	C1	-0.06	-0.984	0.893	-2.434	2.692	-1.468	-0.678	0.917	-1.977	0.298	-0.182	-0.437	0.05	0.719
1333	2013_0343_12	2013_0343_12:250162509	TMS13F1343P0012	IITA-TMS-IBA970425	IITA-TMS-IBA930007	C1	-0.691	NA	0.539	1.426	-0.187	0.664	5.369	NA	NA	0.187	-0.437	-0.655	-0.009	-0.066
1334	2013_0343_13	2013_0343_13:250162510	TMS13F1343P0013	IITA-TMS-IBA970425	IITA-TMS-IBA930007	C1	-0.783	-0.429	0.584	-1.078	-0.137	-0.008	3.767	0.316	NA	0.228	-0.108	-0.365	0.129	3.696
1335	2013_0343_15	2013_0343_15:250162512	TMS13F1343P0015	IITA-TMS-IBA970425	IITA-TMS-IBA930007	C1	2.011	0.772	-0.462	-0.577	-0.187	-1.338	5.369	NA	NA	0.187	-0.437	-0.655	0.111	NA
1336	2013_0343_16	2013_0343_16:250162513	TMS13F1343P0016	IITA-TMS-IBA970425	IITA-TMS-IBA930007	C1	1.379	0.063	0.976	0.827	0.296	0.535	-1.041	NA	1.07	0.359	-0.148	-0.407	-0.067	-4.091
1337	2013_0343_17	2013_0343_17:250162514	TMS13F1343P0017	IITA-TMS-IBA970425	IITA-TMS-IBA930007	C1	1.141	0.687	-0.442	0.904	0.356	0.535	-1.012	-0.086	1.032	0.298	-0.182	-0.437	0.063	1.075
1338	2013_0343_18	2013_0343_18:250162515	TMS13F1343P0018	IITA-TMS-IBA970425	IITA-TMS-IBA930007	C1	-0.589	0.172	0.02	0.357	0.328	0.507	-0.434	-0.495	-1.491	0.225	-0.192	-0.265	0.061	4.814
1339	2013_0343_19	2013_0343_19:250162516	TMS13F1343P0019	IITA-TMS-IBA970425	IITA-TMS-IBA930007	C1	-0.973	0.063	0.475	0.827	-1.706	0.535	4.467	NA	1.07	0.359	-0.148	-0.407	0.118	5.632
1340	2013_0343_2	2013_0343_2:250162499	TMS13F1343P0002	IITA-TMS-IBA970425	IITA-TMS-IBA930007	C1	-0.67	0.294	0.403	-2.113	0.07	0.477	2.464	0.809	-1.977	0.101	-0.153	-0.428	0.215	4.188
1341	2013_0343_20	2013_0343_20:250162517	TMS13F1343P0020	IITA-TMS-IBA970425	IITA-TMS-IBA930007	C1	1.275	0.018	-0.108	0.236	-0.979	0.535	-0.01	-0.086	-1.977	0.279	-0.225	-0.489	-0.034	7.13
1342	2013_0343_21	2013_0343_21:250162549	TMS13F1343P0021	IITA-TMS-IBA970425	IITA-TMS-IBA930007	C1	-0.691	NA	-0.462	-4.581	-0.187	-1.338	-0.638	NA	NA	0.187	-0.437	-0.655	0.151	2.738
1343	2013_0343_22	2013_0343_22:250162550	TMS13F1343P0022	IITA-TMS-IBA970425	IITA-TMS-IBA930007	C1	-0.783	0.363	-0.107	0.567	-0.774	0.307	0.046	-0.365	-3.944	0.333	-0.108	-0.365	0.165	7.061
1344	2013_0343_23	2013_0343_23:250162551	TMS13F1343P0023	IITA-TMS-IBA970425	IITA-TMS-IBA930007	C1	1.942	-0.316	0.56	-0.431	-1.98	-0.133	-1.012	0.917	0.029	-1.371	0.152	-0.437	-0.144	2.344
1345	2013_0343_24	2013_0343_24:250162552	TMS13F1343P0024	IITA-TMS-IBA970425	IITA-TMS-IBA930007	C1	-0.589	-0.029	0.688	1.025	-1.007	0.507	-0.768	-1.498	-1.491	0.238	-0.256	0.069	0.078	0.94
1346	2013_0343_25	2013_0343_25:250162553	TMS13F1343P0025	IITA-TMS-IBA970425	IITA-TMS-IBA930007	C1	-1.08	0.271	-0.447	2.674	0.001	0.557	5.172	NA	NA	0.303	-0.169	-0.403	0.016	1.278
1347	2013_0343_26	2013_0343_26:250162554	TMS13F1343P0026	IITA-TMS-IBA970425	IITA-TMS-IBA930007	C1	-0.668	-0.546	0.796	0.736	0.359	0.517	-0.112	0.528	-1.088	0.295	-0.13	-0.384	0.11	7.6
1348	2013_0343_27	2013_0343_27:250162555	TMS13F1343P0027	IITA-TMS-IBA970425	IITA-TMS-IBA930007	C1	1.646	0.012	0.02	-0.978	0.328	0.507	4.24	1.511	1.519	-0.443	-0.192	-0.598	-0.022	-1.865
1349	2013_0343_28	2013_0343_28:250162556	TMS13F1343P0028	IITA-TMS-IBA970425	IITA-TMS-IBA930007	C1	2.223	1.272	0.554	0.672	0.001	-1.445	-1.835	NA	NA	0.303	-0.169	-0.403	-0.185	NA
1350	2013_0343_29	2013_0343_29:250162557	TMS13F1343P0029	IITA-TMS-IBA970425	IITA-TMS-IBA930007	C1	-0.589	0.75	-0.076	1.142	0.338	0.475	2.791	-0.094	-1.536	0.278	-0.143	-0.409	0.128	4.512
1351	2013_0343_3	2013_0343_3:250162500	TMS13F1343P0003	IITA-TMS-IBA970425	IITA-TMS-IBA930007	C1	1.512	-0.322	0.354	-0.311	-0.34	0.507	-0.434	0.508	-3.497	0.225	-0.192	0.069	0.034	-2.367
1352	2013_0343_30	2013_0343_30:250162558	TMS13F1343P0030	IITA-TMS-IBA970425	IITA-TMS-IBA930007	C1	-0.589	0.172	0.354	1.692	-0.34	0.507	-0.434	1.511	1.519	0.225	-0.192	-0.598	0.014	-1.006
1353	2013_0343_31	2013_0343_31:250162559	TMS13F1343P0031	IITA-TMS-IBA970425	IITA-TMS-IBA930007	C1	-0.973	-0.438	-0.026	-1.175	0.296	-0.467	0.461	NA	-3.944	0.359	-0.148	-0.407	0.148	4.554
1354	2013_0343_32	2013_0343_32:250162560	TMS13F1343P0032	IITA-TMS-IBA970425	IITA-TMS-IBA930007	C1	1.375	0.018	0.56	-0.431	0.356	0.535	-1.012	0.917	1.032	0.298	-0.182	-0.437	-0.033	1.743
1355	2013_0343_33	2013_0343_33:250162561	TMS13F1343P0033	IITA-TMS-IBA970425	IITA-TMS-IBA930007	C1	-0.589	-0.322	1.022	0.357	-0.34	0.507	-0.434	0.508	-1.491	0.225	-0.192	-0.598	-0.069	5.014
1356	2013_0343_34	2013_0343_34:250162562	TMS13F1343P0034	IITA-TMS-IBA970425	IITA-TMS-IBA930007	C1	-0.379	0.271	0.554	-3.333	0.001	0.557	1.168	NA	NA	0.303	-0.169	-0.403	-0.154	NA
1357	2013_0343_35	2013_0343_35:250162563	TMS13F1343P0035	IITA-TMS-IBA970425	IITA-TMS-IBA930007	C1	-0.727	1.021	0.226	1.571	-1.646	-0.133	3.328	0.917	1.032	0.279	-0.225	-0.489	-0.044	3.162
1358	2013_0343_36	2013_0343_36:250162564	TMS13F1343P0036	IITA-TMS-IBA970425	IITA-TMS-IBA930007	C1	-0.691	0.772	-0.462	-4.581	-0.187	0.664	1.364	NA	NA	0.187	-0.437	-0.655	-0.029	13.154
1359	2013_0343_37	2013_0343_37:250162565	TMS13F1343P0037	IITA-TMS-IBA970425	IITA-TMS-IBA930007	C1	-0.079	0.271	-0.447	0.672	0.001	0.557	1.168	NA	NA	0.303	-0.169	-0.403	0.196	NA
1360	2013_0343_38	2013_0343_38:250162567	TMS13F1343P0038	IITA-TMS-IBA970425	IITA-TMS-IBA930007	C1	0.209	0.353	-0.35	1.383	-0.522	0.582	2.037	-0.086	1.032	0.318	-0.147	-0.387	0.095	6.862
1361	2013_0343_39	2013_0343_39:250162568	TMS13F1343P0039	IITA-TMS-IBA970425	IITA-TMS-IBA930007	C1	-0.691	-0.229	0.539	1.426	-0.187	0.664	5.369	NA	NA	0.187	-0.437	-0.655	0.011	3.339
1362	2013_0343_4	2013_0343_4:250162501	TMS13F1343P0004	IITA-TMS-IBA970425	IITA-TMS-IBA930007	C1	-1.08	0.271	-0.447	0.672	-2.001	0.557	1.168	NA	NA	0.303	-0.169	-0.403	0.206	NA
1363	2013_0343_40	2013_0343_40:250162569	TMS13F1343P0040	IITA-TMS-IBA970425	IITA-TMS-IBA930007	C1	1.379	0.564	-0.526	-2.176	0.296	0.535	0.461	NA	1.07	0.359	-0.148	-0.407	0.103	2.601
1364	2013_0343_41	2013_0343_41:250162570	TMS13F1343P0041	IITA-TMS-IBA970425	IITA-TMS-IBA930007	C1	-0.393	0.353	0.893	1.571	-0.979	0.535	3.996	-0.086	-1.977	0.298	-0.182	-0.437	0.14	5.517
1365	2013_0343_42	2013_0343_42:250162571	TMS13F1343P0042	IITA-TMS-IBA970425	IITA-TMS-IBA930007	C1	-0.589	-0.322	1.022	1.025	0.328	0.507	-0.434	0.508	-3.497	0.225	-0.192	-0.598	0.091	3.611
1366	2013_0343_43	2013_0343_43:250162572	TMS13F1343P0043	IITA-TMS-IBA970425	IITA-TMS-IBA930007	C1	0.274	-0.65	-0.108	0.904	0.356	0.535	1.325	-0.086	0.029	0.298	-0.182	-0.437	0.04	2.644
1367	2013_0343_44	2013_0343_44:250162573	TMS13F1343P0044	IITA-TMS-IBA970425	IITA-TMS-IBA930007	C1	-0.583	-0.05	0.763	0.242	0.465	0.258	-0.387	0.782	-1.536	0.293	-0.133	-0.405	0.191	3.928
1368	2013_0343_45	2013_0343_45:250162574	TMS13F1343P0045	IITA-TMS-IBA970425	IITA-TMS-IBA930007	C1	-0.564	-0.113	-0.03	-0.986	-0.389	0.123	-0.572	0.416	1.519	0.273	-0.132	-0.486	0.067	8.253
1369	2013_0343_47	2013_0343_47:250162576	TMS13F1343P0047	IITA-TMS-IBA970425	IITA-TMS-IBA930007	C1	-0.727	-0.316	0.893	-2.434	0.356	-0.133	3.996	-0.086	1.032	0.298	-0.182	-0.437	0.043	-0.261
1370	2013_0343_5	2013_0343_5:250162502	TMS13F1343P0005	IITA-TMS-IBA970425	IITA-TMS-IBA930007	C1	-0.071	-0.654	-0.242	0.568	0.083	-0.153	0.081	NA	NA	0.104	0.278	-0.363	-0.167	8.357
1371	2013_0343_50	2013_0343_50:250162577	TMS13F1343P0050	IITA-TMS-IBA970425	IITA-TMS-IBA930007	C1	-0.691	NA	NA	NA	NA	NA	NA	NA	NA	NA	NA	NA	NA	NA
1372	2013_0343_51	2013_0343_51:250162578	TMS13F1343P0051	IITA-TMS-IBA970425	IITA-TMS-IBA930007	C1	1.829	0.063	0.475	-2.176	-0.705	-1.468	-1.041	NA	1.07	0.359	-0.148	-0.407	-0.242	-3.289
1373	2013_0343_52	2013_0343_52:250162579	TMS13F1343P0052	IITA-TMS-IBA970425	IITA-TMS-IBA930007	C1	-0.627	0.353	0.56	1.571	0.356	0.535	1.659	-0.086	-1.977	0.298	-0.182	-0.437	0.06	2.644
1374	2013_0343_53	2013_0343_53:250162580	TMS13F1343P0053	IITA-TMS-IBA970425	IITA-TMS-IBA930007	C1	2.311	NA	NA	NA	NA	NA	NA	NA	NA	NA	NA	NA	NA	NA
1375	2013_0343_6	2013_0343_6:250162503	TMS13F1343P0006	IITA-TMS-IBA970425	IITA-TMS-IBA930007	C1	1.01	-0.229	0.539	1.426	-0.187	0.664	1.364	NA	NA	0.187	-0.437	-0.655	0.011	NA
1376	2013_0343_7	2013_0343_7:250162504	TMS13F1343P0007	IITA-TMS-IBA970425	IITA-TMS-IBA930007	C1	1.923	0.271	-0.447	-1.331	-2.001	0.557	3.17	NA	NA	0.303	-0.169	-0.403	-0.044	NA
1377	2013_0343_8	2013_0343_8:250162505	TMS13F1343P0008	IITA-TMS-IBA970425	IITA-TMS-IBA930007	C1	2.203	-0.654	-0.361	-1.082	-2.431	-1.385	2.469	NA	NA	0.272	-0.248	-0.473	0.038	1.184
1378	2013_0343_9	2013_0343_9:250162506	TMS13F1343P0009	IITA-TMS-IBA970425	IITA-TMS-IBA930007	C1	2.146	0.172	-0.648	1.025	-1.674	0.507	1.236	1.511	1.519	0.225	-0.192	-0.265	0.048	0.439
1379	2013_0352_1	2013_0352_1:250162581	TMS13F1352P0001	IITA-TMS-IBA971228	IITA-TMS-IBA930007	C1	-0.783	-0.83	0.344	-0.28	0.483	-0.008	0.046	0.543	-1.939	0.333	-0.108	-0.365	0.02	7.926
1380	2013_0352_10	2013_0352_10:250162590	TMS13F1352P0010	IITA-TMS-IBA971228	IITA-TMS-IBA930007	C1	-0.56	-0.599	1.109	-2.273	0.589	0.034	3.426	0.404	-2.801	0.298	-0.121	-0.39	0.128	2.026
1381	2013_0352_2	2013_0352_2:250162582	TMS13F1352P0002	IITA-TMS-IBA971228	IITA-TMS-IBA930007	C1	-0.675	-0.841	0.692	-1.093	0.338	0.475	-0.084	-0.663	-1.536	0.278	-0.143	-0.409	0.023	4.909
1382	2013_0352_3	2013_0352_3:250162583	TMS13F1352P0003	IITA-TMS-IBA971228	IITA-TMS-IBA930007	C1	-0.691	-0.229	0.539	1.426	-0.187	-1.338	2.365	NA	NA	0.187	0.565	0.346	-0.049	-2.169
1383	2013_0352_4	2013_0352_4:250162584	TMS13F1352P0004	IITA-TMS-IBA971228	IITA-TMS-IBA930007	C1	-1.08	0.271	0.554	-3.333	-2.001	-1.445	1.168	NA	NA	0.303	-0.169	0.597	-0.104	4.682
1384	2013_0352_5	2013_0352_5:250162585	TMS13F1352P0005	IITA-TMS-IBA971228	IITA-TMS-IBA930007	C1	-0.727	0.018	-0.442	-0.431	-0.979	-0.133	-0.01	-0.086	0.029	0.279	-0.225	-0.489	-0.009	7.63
1385	2013_0352_6	2013_0352_6:250162586	TMS13F1352P0006	IITA-TMS-IBA971228	IITA-TMS-IBA930007	C1	-0.691	-0.229	0.539	1.426	-0.187	0.664	3.366	NA	NA	0.187	-0.437	-0.655	0.251	0.235
1386	2013_0352_7	2013_0352_7:250162587	TMS13F1352P0007	IITA-TMS-IBA971228	IITA-TMS-IBA930007	C1	-1.08	-0.73	-0.447	2.674	-2.001	0.557	3.17	NA	NA	-0.698	-0.169	0.597	0.076	-6.633
1387	2013_0352_8	2013_0352_8:250162588	TMS13F1352P0008	IITA-TMS-IBA971228	IITA-TMS-IBA930007	C1	NA	NA	NA	NA	NA	NA	NA	NA	NA	NA	NA	NA	NA	NA
1388	2013_0352_9	2013_0352_9:250162589	TMS13F1352P0009	IITA-TMS-IBA971228	IITA-TMS-IBA930007	C1	1.31	-1.23	0.539	1.426	-0.187	0.664	5.369	NA	NA	0.187	0.565	-0.655	-0.029	4.641
1389	2013_0357_1	2013_0357_1:250162592	TMS13F1357P0001	IITA-TMS-IBA971228	IITA-TMS-MOK980004	C1	1.811	NA	-0.462	1.426	-0.187	-1.338	-1.639	NA	NA	0.187	0.565	-0.655	0.051	0.335
1390	2013_0357_10	2013_0357_10:250162601	TMS13F1357P0010	IITA-TMS-IBA971228	IITA-TMS-MOK980004	C1	1.31	0.772	-0.462	1.426	-0.187	0.664	1.364	NA	NA	0.187	0.565	-0.655	0.011	NA
1391	2013_0357_11	2013_0357_11:250162602	TMS13F1357P0011	IITA-TMS-IBA971228	IITA-TMS-MOK980004	C1	-1.08	0.271	0.554	-3.333	-2.001	-1.445	1.168	NA	NA	0.303	-0.169	0.597	0.196	-1.926
1392	2013_0357_2	2013_0357_2:250162593	TMS13F1357P0002	IITA-TMS-IBA971228	IITA-TMS-MOK980004	C1	1.923	-0.73	-0.447	-1.331	-2.001	-1.445	-2.836	NA	NA	0.303	-0.169	-0.403	-0.325	NA
1393	2013_0357_3	2013_0357_3:250162594	TMS13F1357P0003	IITA-TMS-IBA971228	IITA-TMS-MOK980004	C1	-0.799	2.349	-0.361	0.92	-0.43	0.617	0.466	NA	NA	0.272	-0.248	-0.473	-0.002	NA
1394	2013_0357_4	2013_0357_4:250162595	TMS13F1357P0004	IITA-TMS-IBA971228	IITA-TMS-MOK980004	C1	-0.691	-0.229	0.539	1.426	-0.187	-1.338	-1.639	NA	NA	0.187	0.565	-0.655	0.081	0.034
1395	2013_0357_5	2013_0357_5:250162596	TMS13F1357P0005	IITA-TMS-IBA971228	IITA-TMS-MOK980004	C1	-1.08	1.272	-0.447	-3.333	-2.001	0.557	1.168	NA	NA	0.303	-0.169	-0.403	-0.044	NA
1396	2013_0357_6	2013_0357_6:250162597	TMS13F1357P0006	IITA-TMS-IBA971228	IITA-TMS-MOK980004	C1	1.502	0.347	-0.361	-3.084	-0.43	0.617	1.467	NA	NA	0.272	-0.248	-0.473	0.038	2.886
1397	2013_0357_7	2013_0357_7:250162598	TMS13F1357P0007	IITA-TMS-IBA971228	IITA-TMS-MOK980004	C1	1.546	0.472	-0.648	-0.311	-1.674	-0.16	0.234	-1.498	-1.491	0.225	0.142	-0.598	0.165	7.786
1398	2013_0357_8	2013_0357_8:250162599	TMS13F1357P0008	IITA-TMS-IBA971228	IITA-TMS-MOK980004	C1	-0.765	0.229	0.184	-0.262	0.307	0.462	0.117	0.404	1.483	0.298	-0.121	-0.244	0.027	2.434
1399	2013_0357_9	2013_0357_9:250162600	TMS13F1357P0009	IITA-TMS-IBA971228	IITA-TMS-MOK980004	C1	-0.099	0.347	-0.361	0.92	-0.43	0.617	0.466	NA	NA	0.272	-0.248	-0.473	0.008	-5.425
1400	2013_0362_1	2013_0362_1:250162603	TMS13F1362P0001	IITA-TMS-IBA974580	IITA-TMS-IBA930007	C1	-0.656	-0.439	0.919	-1.069	-2.415	0.205	3.855	0.333	-1.977	0.301	-0.151	-0.347	0.036	2.07
1401	2013_0362_2	2013_0362_2:250162604	TMS13F1362P0002	IITA-TMS-IBA974580	IITA-TMS-IBA930007	C1	1.546	0.133	-0.648	1.025	-1.007	0.507	0.234	0.508	-3.497	0.238	-0.256	-0.115	0.161	6.558
1402	2013_0362_3	2013_0362_3:250162605	TMS13F1362P0003	IITA-TMS-IBA974580	IITA-TMS-IBA930007	C1	1.923	0.271	-0.447	-3.333	-2.001	0.557	-1.835	NA	NA	0.303	-0.169	-0.403	0.076	NA
1403	2013_0362_4	2013_0362_4:250162606	TMS13F1362P0004	IITA-TMS-IBA974580	IITA-TMS-IBA930007	C1	-0.703	-0.654	0.17	-0.63	1.261	-0.556	0.081	NA	NA	-0.334	-0.147	-0.363	0.049	5.916
1404	2013_0362_5	2013_0362_5:250162607	TMS13F1362P0005	IITA-TMS-IBA974580	IITA-TMS-IBA930007	C1	-0.564	-0.714	0.816	-1.992	0.296	0.123	3.993	0.416	-3.497	0.273	0.023	-0.486	-0.004	5.473
1405	2013_0362_6	2013_0362_6:250162608	TMS13F1362P0006	IITA-TMS-IBA974580	IITA-TMS-IBA930007	C1	2.623	-0.73	-0.447	-3.333	-2.001	0.557	0.167	NA	NA	-0.698	-0.169	-0.403	0.076	-6.332
1406	2013_0362_7	2013_0362_7:250162609	TMS13F1362P0007	IITA-TMS-IBA974580	IITA-TMS-IBA930007	C1	1.942	0.018	0.893	-0.431	-0.979	0.535	0.657	0.917	-1.977	0.279	-0.225	-0.489	-0.069	6.579
1407	2013_0362_8	2013_0362_8:250162610	TMS13F1362P0008	IITA-TMS-IBA974580	IITA-TMS-IBA930007	C1	-0.589	-0.369	1.022	-3.649	-2.342	-0.16	4.24	0.508	-1.491	0.225	-0.192	-0.598	0.074	2.701
1408	2013_0362_9	2013_0362_9:250162611	TMS13F1362P0009	IITA-TMS-IBA974580	IITA-TMS-IBA930007	C1	-0.973	-0.438	0.976	-3.178	-0.705	0.535	-0.54	NA	-3.944	0.359	-0.148	0.094	0.063	-1.054
1409	2013_0364_1	2013_0364_1:250162612	TMS13F1364P0001	IITA-TMS-IBA974766	TMEB419	C1	-0.624	0.068	-0.487	0.787	-2.843	0.475	-0.084	-0.474	-0.897	0.278	-0.143	-0.409	0.067	8.157
1410	2013_0364_10	2013_0364_10:250162621	TMS13F1364P0010	IITA-TMS-IBA974766	TMEB419	C1	-0.799	0.347	-0.361	0.92	-0.43	-1.385	0.466	NA	NA	0.272	-0.248	-0.473	-0.042	NA
1411	2013_0364_11	2013_0364_11:250162622	TMS13F1364P0011	IITA-TMS-IBA974766	TMEB419	C1	2.311	NA	-0.462	1.426	-0.187	0.664	-1.639	NA	NA	0.187	-0.437	-0.655	0.111	NA
1412	2013_0364_12	2013_0364_12:250162623	TMS13F1364P0012	IITA-TMS-IBA974766	TMEB419	C1	-0.807	1.272	-0.277	0.881	-1.353	0.63	0.397	NA	NA	0.115	-0.118	-0.336	0.214	6.362
1413	2013_0364_2	2013_0364_2:250162613	TMS13F1364P0002	IITA-TMS-IBA974766	TMEB419	C1	-0.589	0.012	-0.648	1.025	0.328	-0.16	0.234	1.511	-1.491	0.225	-0.192	-0.598	-0.016	6.007
1414	2013_0364_3	2013_0364_3:250162614	TMS13F1364P0003	IITA-TMS-IBA974766	TMEB419	C1	1.923	0.271	-0.447	0.672	-3.001	-1.445	-1.835	NA	NA	0.303	-0.169	0.597	0.116	-5.832
1415	2013_0364_4	2013_0364_4:250162615	TMS13F1364P0004	IITA-TMS-IBA974766	TMEB419	C1	-0.799	0.347	-0.361	0.92	-4.433	0.617	0.466	NA	NA	0.272	-0.248	-0.473	0.108	4.288
1416	2013_0364_5	2013_0364_5:250162616	TMS13F1364P0005	IITA-TMS-IBA974766	TMEB419	C1	-0.691	0.772	-0.462	1.426	-0.187	0.664	-1.639	NA	NA	0.187	-0.437	-0.655	0.161	0.134
1417	2013_0364_6	2013_0364_6:250162617	TMS13F1364P0006	IITA-TMS-IBA974766	TMEB419	C1	1.923	0.271	-0.447	0.672	-2.001	-1.445	1.168	NA	NA	-0.698	-0.169	-0.403	-0.064	NA
1418	2013_0364_7	2013_0364_7:250162618	TMS13F1364P0007	IITA-TMS-IBA974766	TMEB419	C1	-0.799	0.347	-0.361	0.92	-0.43	-1.385	0.466	NA	NA	NA	NA	NA	NA	NA
1419	2013_0364_8	2013_0364_8:250162619	TMS13F1364P0008	IITA-TMS-IBA974766	TMEB419	C1	-0.691	0.772	-0.462	1.426	-4.191	-1.338	-1.639	NA	NA	0.187	-0.437	-0.655	0.051	4.842
1420	2013_0364_9	2013_0364_9:250162620	TMS13F1364P0009	IITA-TMS-IBA974766	TMEB419	C1	-1.08	0.271	-0.447	2.674	-2.001	-1.445	1.168	NA	NA	-0.698	-0.169	-0.403	0.086	5.083
1421	2013_0365_1	2013_0365_1:250162624	TMS13F1365P0001	IITA-TMS-IBA974766	IITA-TMS-IBA930007	C1	-0.823	0.063	-0.526	-2.176	0.296	0.535	0.461	NA	1.07	0.359	-0.148	-0.407	0.163	2.802
1422	2013_0365_11	2013_0365_11:250162633	TMS13F1365P0011	IITA-TMS-IBA974766	IITA-TMS-IBA930007	C1	1.379	1.065	0.475	-2.176	-2.707	0.535	3.465	NA	-1.939	-0.141	-0.148	-0.407	0.098	-0.783
1423	2013_0365_12	2013_0365_12:250162634	TMS13F1365P0012	IITA-TMS-IBA974766	IITA-TMS-IBA930007	C1	0.974	1.021	0.56	0.904	-0.311	0.535	1.993	0.917	1.032	0.279	0.276	-0.489	0.026	2.422
1424	2013_0365_13	2013_0365_13:250162635	TMS13F1365P0013	IITA-TMS-IBA974766	IITA-TMS-IBA930007	C1	-0.589	0.012	-0.648	1.025	-1.007	0.507	4.24	0.508	1.519	0.225	-0.192	-0.598	0.128	1.549
1425	2013_0365_14	2013_0365_14:250162636	TMS13F1365P0014	IITA-TMS-IBA974766	IITA-TMS-IBA930007	C1	-0.973	1.065	-0.526	2.83	0.296	0.535	0.461	NA	1.07	0.359	-0.148	-0.407	0.008	4.354
1426	2013_0365_15	2013_0365_15:250162637	TMS13F1365P0015	IITA-TMS-IBA974766	IITA-TMS-IBA930007	C1	-0.799	0.347	0.64	-3.084	-0.43	0.617	-1.536	NA	NA	0.272	-0.248	-0.473	0.208	9.195
1427	2013_0365_16	2013_0365_16:250162638	TMS13F1365P0016	IITA-TMS-IBA974766	IITA-TMS-IBA930007	C1	1.61	-0.229	0.539	1.426	-0.187	0.664	5.369	NA	NA	0.187	-0.437	-0.655	0.071	9.849
1428	2013_0365_17	2013_0365_17:250162639	TMS13F1365P0017	IITA-TMS-IBA974766	IITA-TMS-IBA930007	C1	1.829	0.063	-0.526	-1.175	-1.706	0.535	3.465	NA	1.07	-0.642	0.853	-0.407	-0.067	-2.957
1429	2013_0365_18	2013_0365_18:250162640	TMS13F1365P0018	IITA-TMS-IBA974766	IITA-TMS-IBA930007	C1	-0.494	0.018	0.893	-0.431	0.356	-0.133	3.996	0.917	0.029	0.298	0.486	0.897	0.053	-7.065
1430	2013_0365_19	2013_0365_19:250162641	TMS13F1365P0019	IITA-TMS-IBA974766	IITA-TMS-IBA930007	C1	-0.489	0.68	-0.648	0.357	-1.007	0.507	4.24	-1.498	1.519	0.225	-0.192	-0.265	0.098	2.509
1431	2013_0365_2	2013_0365_2:250162625	TMS13F1365P0002	IITA-TMS-IBA974766	IITA-TMS-IBA930007	C1	-0.656	-0.09	0.716	0.806	-0.267	0.472	3.609	0.578	1.032	0.232	-0.144	-0.414	0.169	0.979
1432	2013_0365_20	2013_0365_20:250162642	TMS13F1365P0020	IITA-TMS-IBA974766	IITA-TMS-IBA930007	C1	1.923	1.272	-0.447	0.672	-2.001	0.557	5.172	NA	NA	0.303	-0.169	-0.403	-0.074	2.88
1433	2013_0365_21	2013_0365_21:250162643	TMS13F1365P0021	IITA-TMS-IBA974766	IITA-TMS-IBA930007	C1	-0.727	0.018	-0.442	2.239	-2.981	0.535	-0.01	-0.086	-1.977	0.298	0.486	0.897	0.124	6.852
1434	2013_0365_22	2013_0365_22:250162644	TMS13F1365P0022	IITA-TMS-IBA974766	IITA-TMS-IBA930007	C1	1.01	-0.229	0.539	-4.581	-0.187	-1.338	0.363	NA	NA	0.187	0.565	0.346	-0.009	0.835
1435	2013_0365_3	2013_0365_3:250162626	TMS13F1365P0003	IITA-TMS-IBA974766	IITA-TMS-IBA930007	C1	1.179	0.012	0.688	0.357	-1.007	0.507	4.24	0.508	-3.497	0.225	0.142	-0.598	0.101	0.447
1436	2013_0365_4	2013_0365_4:250162627	TMS13F1365P0004	IITA-TMS-IBA974766	IITA-TMS-IBA930007	C1	1.672	-0.392	0.608	0.307	0.026	0.175	0.117	-0.848	-1.075	0.298	-0.121	0.756	-0.112	-1.652
1437	2013_0365_5	2013_0365_5:250162628	TMS13F1365P0005	IITA-TMS-IBA974766	IITA-TMS-IBA930007	C1	-0.099	-0.654	-0.361	0.92	-0.43	0.617	4.471	NA	NA	0.272	-0.248	-0.473	0.198	5.39
1438	2013_0365_6	2013_0365_6:250162629	TMS13F1365P0006	IITA-TMS-IBA974766	IITA-TMS-IBA930007	C1	1.946	0.012	-0.648	1.025	0.328	0.507	3.573	0.508	-1.491	0.225	-0.192	-0.598	0.121	3.311
1439	2013_0365_7	2013_0365_7:250162630	TMS13F1365P0007	IITA-TMS-IBA974766	IITA-TMS-IBA930007	C1	1.222	1.272	-0.447	2.674	-2.001	0.557	-0.834	NA	NA	-0.698	-0.169	-0.403	0.026	NA
1440	2013_0365_8	2013_0365_8:250162631	TMS13F1365P0008	IITA-TMS-IBA974766	IITA-TMS-IBA930007	C1	-0.627	-0.65	0.226	-0.431	0.356	-0.133	2.994	-0.086	1.032	0.298	-0.182	-0.437	0.05	6.118
1441	2013_0365_9	2013_0365_9:250162632	TMS13F1365P0009	IITA-TMS-IBA974766	IITA-TMS-IBA930007	C1	2.311	NA	0.539	1.426	-0.187	0.664	3.366	NA	NA	0.187	0.565	-0.655	0.121	0.335
1442	2013_0379_1	2013_0379_1:250162676	TMS13F1379P0001	IITA-TMS-IBA000211	IITA-TMS-MM990268	C1	2.203	0.347	-0.361	-1.082	-0.43	-1.385	0.466	NA	NA	NA	NA	NA	NA	NA
1443	2013_0379_2	2013_0379_2:250162677	TMS13F1379P0002	IITA-TMS-IBA000211	IITA-TMS-MM990268	C1	NA	NA	NA	NA	NA	NA	NA	NA	NA	NA	NA	NA	NA	NA
1444	2013_0379_3	2013_0379_3:250162678	TMS13F1379P0003	IITA-TMS-IBA000211	IITA-TMS-MM990268	C1	-1.08	0.271	-0.447	2.674	-2.001	0.557	-0.834	NA	NA	0.303	-0.169	0.597	0.076	-0.825
1445	2013_0379_4	2013_0379_4:250162679	TMS13F1379P0004	IITA-TMS-IBA000211	IITA-TMS-MM990268	C1	-0.799	0.347	-0.361	0.92	3.574	0.617	0.466	NA	NA	-0.729	-0.248	0.528	0.128	NA
1446	2013_0379_5	2013_0379_5:250162680	TMS13F1379P0005	IITA-TMS-IBA000211	IITA-TMS-MM990268	C1	1.31	0.772	-0.462	1.426	-0.187	0.664	-0.638	NA	NA	0.187	-0.437	-0.655	0.311	-4.573
1447	2013_0379_6	2013_0379_6:250162681	TMS13F1379P0006	IITA-TMS-IBA000211	IITA-TMS-MM990268	C1	2.223	-0.73	-0.447	2.674	0.001	0.557	1.168	NA	NA	-0.698	-0.169	-0.403	-0.114	NA
1448	2013_0379_9	2013_0379_9:250162684	TMS13F1379P0009	IITA-TMS-IBA000211	IITA-TMS-MM990268	C1	-1.08	0.271	-0.447	2.674	0.001	0.557	1.168	NA	NA	-0.698	-0.169	-0.403	0.196	2.279
1449	2013_0381_1	2013_0381_1:250162686	TMS13F1381P0001	IITA-TMS-IBA000211	IITA-TMS-IBA010903	C1	-0.727	-0.316	-0.442	1.571	-2.313	0.535	-1.012	-0.086	-1.977	0.279	-0.225	-0.489	0.142	2.121
1450	2013_0381_10	2013_0381_10:250162696	TMS13F1381P0010	IITA-TMS-IBA000211	IITA-TMS-IBA010903	C1	-0.727	-0.316	-0.442	1.571	-2.313	0.535	-0.01	-0.086	-1.977	0.298	0.152	-0.437	0.077	0.173
1451	2013_0381_11	2013_0381_11:250162697	TMS13F1381P0011	IITA-TMS-IBA000211	IITA-TMS-IBA010903	C1	2.311	0.772	-0.462	1.426	-2.189	0.664	-1.639	NA	NA	0.187	-0.437	-0.655	-0.059	NA
1452	2013_0381_12	2013_0381_12:250162698	TMS13F1381P0012	IITA-TMS-IBA000211	IITA-TMS-IBA010903	C1	NA	NA	NA	NA	NA	NA	NA	NA	NA	NA	NA	NA	NA	NA
1453	2013_0381_2	2013_0381_2:250162687	TMS13F1381P0002	IITA-TMS-IBA000211	IITA-TMS-IBA010903	C1	-0.691	0.772	-0.462	1.426	-0.187	0.664	1.364	NA	NA	0.187	-0.437	-0.655	0.061	1.436
1454	2013_0381_3	2013_0381_3:250162688	TMS13F1381P0003	IITA-TMS-IBA000211	IITA-TMS-IBA010903	C1	-0.973	0.063	0.475	-0.174	-2.707	0.535	-0.54	NA	-1.939	0.359	-0.148	-0.407	0.018	3.052
1455	2013_0381_4	2013_0381_4:250162689	TMS13F1381P0004	IITA-TMS-IBA000211	IITA-TMS-IBA010903	C1	-0.697	1.021	-0.35	1.383	-0.951	0.582	0.701	-0.086	-1.977	0.318	0.065	-0.387	0.09	6.937
1456	2013_0381_6	2013_0381_6:250162691	TMS13F1381P0006	IITA-TMS-IBA000211	IITA-TMS-IBA010903	C1	NA	NA	NA	NA	NA	NA	NA	NA	NA	NA	NA	NA	NA	NA
1457	2013_0381_7	2013_0381_7:250162692	TMS13F1381P0007	IITA-TMS-IBA000211	IITA-TMS-IBA010903	C1	-0.213	0.189	-0.552	1.475	-3.214	0.472	-0.159	-1.401	-1.977	0.305	-0.073	-0.414	0.092	-1.112
1458	2013_0381_8	2013_0381_8:250162693	TMS13F1381P0008	IITA-TMS-IBA000211	IITA-TMS-IBA010903	C1	-0.691	0.772	-0.462	1.426	-2.189	0.664	-1.639	NA	NA	0.187	-0.437	-0.655	0.031	-4.072
1459	2013_0383_1	2013_0383_1:250162699	TMS13F1383P0001	IITA-TMS-IBA000214	IITA-TMS-IBA940006	C1	-0.627	-0.984	0.893	1.571	-2.981	0.535	-0.01	-0.086	-1.977	0.279	0.276	1.513	0.031	5.727
1460	2013_0383_10	2013_0383_10:250162708	TMS13F1383P0010	IITA-TMS-IBA000214	IITA-TMS-IBA940006	C1	-0.727	0.353	0.893	0.236	0.356	0.535	-0.01	-0.086	1.032	-0.036	-0.182	-0.437	-0.124	6.218
1461	2013_0383_11	2013_0383_11:250162709	TMS13F1383P0011	IITA-TMS-IBA000214	IITA-TMS-IBA940006	C1	-0.691	NA	0.539	-4.581	-2.189	0.664	1.364	NA	NA	0.187	0.565	1.347	0.041	1.136
1462	2013_0383_12	2013_0383_12:250162710	TMS13F1383P0012	IITA-TMS-IBA000214	IITA-TMS-IBA940006	C1	-0.331	0.73	0.184	0.16	0.307	0.462	0.117	-0.598	-1.522	-0.398	-0.121	-0.39	0.13	-2.824
1463	2013_0383_13	2013_0383_13:250162711	TMS13F1383P0013	IITA-TMS-IBA000214	IITA-TMS-IBA940006	C1	-0.727	-0.316	0.56	0.236	-0.979	0.535	-1.012	0.917	0.029	-0.036	-0.182	-0.437	-0.02	0.669
1464	2013_0383_14	2013_0383_14:250162712	TMS13F1383P0014	IITA-TMS-IBA000214	IITA-TMS-IBA940006	C1	-0.589	-0.991	1.022	-2.314	0.328	-0.16	0.234	0.508	1.519	0.225	-0.192	1.07	0.018	-0.764
1465	2013_0383_2	2013_0383_2:250162700	TMS13F1383P0002	IITA-TMS-IBA000214	IITA-TMS-IBA940006	C1	1.98	-0.322	0.688	-0.978	-1.674	0.507	-0.434	-1.498	NA	0.225	0.142	0.736	-0.069	-2.033
1466	2013_0383_3	2013_0383_3:250162701	TMS13F1383P0003	IITA-TMS-IBA000214	IITA-TMS-IBA940006	C1	1.307	0.316	0.467	-0.556	0.307	0.462	0.117	-0.598	-0.116	0.298	-0.121	0.61	0.061	-3.767
1467	2013_0383_4	2013_0383_4:250162702	TMS13F1383P0004	IITA-TMS-IBA000214	IITA-TMS-IBA940006	C1	-0.727	0.018	0.56	0.904	-0.979	-0.133	-0.01	-0.086	0.029	0.279	-0.182	-0.437	-0.157	5.727
1468	2013_0383_5	2013_0383_5:250162703	TMS13F1383P0005	IITA-TMS-IBA000214	IITA-TMS-IBA940006	C1	1.61	-1.23	-0.462	1.426	-0.187	0.664	-1.639	NA	NA	NA	NA	NA	NA	NA
1469	2013_0383_6	2013_0383_6:250162704	TMS13F1383P0006	IITA-TMS-IBA000214	IITA-TMS-IBA940006	C1	1.011	0.564	0.189	0.856	-0.365	0.528	-0.742	-1.362	1.838	0.327	-0.118	-0.398	-0.076	0.666
1470	2013_0383_7	2013_0383_7:250162705	TMS13F1383P0007	IITA-TMS-IBA000214	IITA-TMS-IBA940006	C1	-0.799	-0.654	0.64	-1.082	-2.431	0.617	0.466	NA	NA	0.272	-0.248	0.528	0.068	-1.019
1471	2013_0383_8	2013_0383_8:250162706	TMS13F1383P0008	IITA-TMS-IBA000214	IITA-TMS-IBA940006	C1	-0.356	0.012	0.02	1.025	-1.674	0.507	-0.434	0.508	-3.497	0.225	-0.192	-0.598	0.088	-0.496
1472	2013_0383_9	2013_0383_9:250162707	TMS13F1383P0009	IITA-TMS-IBA000214	IITA-TMS-IBA940006	C1	-0.724	0.366	0.055	0.772	-1.427	0.307	0.046	-1.483	-1.939	0.333	-0.108	0.637	0.103	1.356
1473	2013_0401_1	2013_0401_1:250162713	TMS13F1401P0001	IITA-TMS-IBA071313	IITA-TMS-IBA930007	C1	-1.08	0.271	0.554	-3.333	-2.001	0.557	3.17	NA	NA	0.303	-0.169	-0.403	0.196	-3.328
1474	2013_0401_10	2013_0401_10:250162722	TMS13F1401P0010	IITA-TMS-IBA071313	IITA-TMS-IBA930007	C1	2.53	0.063	-0.526	-1.175	-0.705	0.535	0.461	NA	1.07	0.359	-0.148	-0.407	-0.137	-3.207
1475	2013_0401_11	2013_0401_11:250162723	TMS13F1401P0011	IITA-TMS-IBA071313	IITA-TMS-IBA930007	C1	1.808	0.018	0.56	0.236	-0.979	0.535	-1.012	0.917	0.029	0.298	-0.182	-0.437	0.08	-0.094
1476	2013_0401_12	2013_0401_12:250162724	TMS13F1401P0012	IITA-TMS-IBA071313	IITA-TMS-IBA930007	C1	2.011	0.772	0.539	1.426	-0.187	0.664	3.366	NA	NA	0.187	-0.437	0.346	0.011	-2.97
1477	2013_0401_13	2013_0401_13:250162725	TMS13F1401P0013	IITA-TMS-IBA071313	IITA-TMS-IBA930007	C1	2.18	0.063	-0.526	-1.175	-1.706	0.535	0.461	NA	1.07	0.359	-0.148	-0.407	-0.032	2.451
1478	2013_0401_14	2013_0401_14:250162726	TMS13F1401P0014	IITA-TMS-IBA071313	IITA-TMS-IBA930007	C1	1.202	0.347	0.64	0.92	-0.43	0.617	2.469	NA	NA	0.272	-0.248	-0.473	0.028	3.287
1479	2013_0401_15	2013_0401_15:250162727	TMS13F1401P0015	IITA-TMS-IBA071313	IITA-TMS-IBA930007	C1	-0.589	0.68	1.022	-2.314	0.328	-0.16	4.24	0.508	-1.491	0.225	-0.192	-0.598	0.021	1.963
1480	2013_0401_16	2013_0401_16:250162728	TMS13F1401P0016	IITA-TMS-IBA071313	IITA-TMS-IBA930007	C1	-0.783	-0.087	0.662	0.083	-1.521	0.307	0.046	1.556	1.07	0.122	-0.108	-0.365	0.178	0.254
1481	2013_0401_17	2013_0401_17:250162729	TMS13F1401P0017	IITA-TMS-IBA071313	IITA-TMS-IBA930007	C1	-0.727	0.018	0.226	1.571	-0.979	0.535	3.996	-0.086	0.029	-0.036	-0.182	-0.437	0.067	-1.463
1482	2013_0401_18	2013_0401_18:250162730	TMS13F1401P0018	IITA-TMS-IBA071313	IITA-TMS-IBA930007	C1	-0.589	1.014	0.354	1.025	-2.008	-0.16	-0.768	0.508	1.519	0.225	-0.192	-0.265	-0.039	5.415
1483	2013_0401_19	2013_0401_19:250162731	TMS13F1401P0019	IITA-TMS-IBA071313	IITA-TMS-IBA930007	C1	1.729	1.566	-0.026	-0.174	-0.705	0.535	-0.54	NA	1.07	0.359	-0.148	-0.407	0.078	8.51
1484	2013_0401_2	2013_0401_2:250162714	TMS13F1401P0002	IITA-TMS-IBA071313	IITA-TMS-IBA930007	C1	-0.799	0.347	0.64	0.92	-0.43	-1.385	-2.537	NA	NA	0.272	-0.248	-0.473	0.238	7.292
1485	2013_0401_3	2013_0401_3:250162715	TMS13F1401P0003	IITA-TMS-IBA071313	IITA-TMS-IBA930007	C1	2.046	-0.029	0.688	-0.311	-0.34	0.507	2.571	1.511	-1.491	0.238	-0.256	-0.616	0.041	NA
1486	2013_0401_4	2013_0401_4:250162716	TMS13F1401P0004	IITA-TMS-IBA071313	IITA-TMS-IBA930007	C1	1.879	1.065	-0.526	1.829	-1.706	0.535	1.463	NA	0.067	0.359	-0.148	-0.407	0.078	-0.582
1487	2013_0401_5	2013_0401_5:250162717	TMS13F1401P0005	IITA-TMS-IBA071313	IITA-TMS-IBA930007	C1	1.808	-0.316	0.56	0.236	0.356	-0.133	-0.01	-0.086	0.029	0.298	-0.182	-0.437	0.03	2.522
1488	2013_0401_6	2013_0401_6:250162718	TMS13F1401P0006	IITA-TMS-IBA071313	IITA-TMS-IBA930007	C1	1.813	-0.029	0.688	-2.314	-1.007	-0.16	-0.768	0.508	0.516	0.225	-0.192	-0.598	0.071	4.78
1489	2013_0401_7	2013_0401_7:250162719	TMS13F1401P0007	IITA-TMS-IBA071313	IITA-TMS-IBA930007	C1	2.223	0.271	0.554	0.672	-2.001	0.557	-1.835	NA	NA	0.303	-0.169	-0.403	0.116	3.481
1490	2013_0401_8	2013_0401_8:250162720	TMS13F1401P0008	IITA-TMS-IBA071313	IITA-TMS-IBA930007	C1	-0.799	0.347	0.64	0.92	-0.43	0.617	-2.537	NA	NA	-0.729	-0.248	0.528	0.028	-2.321
1491	2013_0401_9	2013_0401_9:250162721	TMS13F1401P0009	IITA-TMS-IBA071313	IITA-TMS-IBA930007	C1	-0.564	0.224	0.646	0.69	0.134	0.456	-0.388	0.55	-1.491	0.032	0.179	-0.486	0.148	9.702
1492	2013_0420_1	2013_0420_1:250162733	TMS13F1420P0001	IITA-TMS-IBA930007	IITA-TMS-MM970806	C1	0.678	-0.438	-0.026	-0.174	0.796	-1.468	2.965	NA	-1.939	0.359	-0.148	-0.407	-0.007	1.45
1493	2013_0420_10	2013_0420_10:250162742	TMS13F1420P0010	IITA-TMS-IBA930007	IITA-TMS-MM970806	C1	1.179	0.564	-0.026	-1.175	1.297	0.535	3.465	NA	1.07	0.359	-0.148	-0.407	-0.032	9.762
1494	2013_0420_11	2013_0420_11:250162743	TMS13F1420P0011	IITA-TMS-IBA930007	IITA-TMS-MM970806	C1	0.941	-0.65	1.227	-2.434	2.692	-1.468	-0.01	0.917	-1.977	0.298	-0.182	-0.437	-0.087	5.734
1495	2013_0420_12	2013_0420_12:250162744	TMS13F1420P0012	IITA-TMS-IBA930007	IITA-TMS-MM970806	C1	-0.356	0.012	1.022	1.025	2.997	-1.496	3.239	0.508	-1.491	0.225	0.142	-0.598	-0.002	5.448
1496	2013_0420_13	2013_0420_13:250162745	TMS13F1420P0013	IITA-TMS-IBA930007	IITA-TMS-MM970806	C1	-1.08	-0.73	-0.447	0.672	-2.001	0.557	3.17	NA	NA	0.303	-0.169	-0.403	0.066	5.583
1497	2013_0420_14	2013_0420_14:250162746	TMS13F1420P0014	IITA-TMS-IBA930007	IITA-TMS-MM970806	C1	0.524	1.355	-0.35	1.162	0.169	0.582	2.771	-0.086	0.029	0.318	0.065	-0.387	0.007	4.012
1498	2013_0420_2	2013_0420_2:250162734	TMS13F1420P0002	IITA-TMS-IBA930007	IITA-TMS-MM970806	C1	0.574	0.687	-0.442	0.236	-1.646	-0.133	2.994	0.917	0.029	-0.723	-0.225	0.012	0.061	-4.358
1499	2013_0420_3	2013_0420_3:250162735	TMS13F1420P0003	IITA-TMS-IBA930007	IITA-TMS-MM970806	C1	0.979	0.68	0.354	-0.311	-1.674	-0.16	-0.434	0.508	1.519	0.225	-0.192	-0.598	0.058	4.146
1500	2013_0420_4	2013_0420_4:250162736	TMS13F1420P0004	IITA-TMS-IBA930007	IITA-TMS-MM970806	C1	0.428	0.857	-0.026	-1.175	1.297	0.535	4.467	NA	1.07	-0.642	-0.148	0.594	0.093	3.126
1501	2013_0420_5	2013_0420_5:250162737	TMS13F1420P0005	IITA-TMS-IBA930007	IITA-TMS-MM970806	C1	1.041	0.353	-0.442	-0.431	-1.646	0.535	2.994	0.917	0.029	-0.222	-0.225	0.512	0.147	-2.654
1502	2013_0420_7	2013_0420_7:250162739	TMS13F1420P0007	IITA-TMS-IBA930007	IITA-TMS-MM970806	C1	1.879	0.564	-0.026	0.827	-0.205	-0.467	4.467	NA	-1.939	0.359	-0.148	-0.407	0.048	-1.755
1503	2013_0420_8	2013_0420_8:250162740	TMS13F1420P0008	IITA-TMS-IBA930007	IITA-TMS-MM970806	C1	1.275	-0.316	0.226	-1.099	-0.979	-0.133	2.66	0.917	-1.977	0.279	-0.225	-0.489	0.046	0.455
1504	2013_0420_9	2013_0420_9:250162741	TMS13F1420P0009	IITA-TMS-IBA930007	IITA-TMS-MM970806	C1	1.811	NA	0.539	1.426	-0.187	0.664	-0.638	NA	NA	NA	NA	NA	NA	NA
1505	2013_0423_1	2013_0423_1:250162747	TMS13F1423P0001	IITA-TMS-IBA930007	IITA-TMS-IBA020129	C1	1.202	0.347	0.64	-1.082	3.574	-1.385	4.471	NA	NA	0.272	-0.248	-0.473	0.198	6.291
1506	2013_0423_2	2013_0423_2:250162748	TMS13F1423P0002	IITA-TMS-IBA930007	IITA-TMS-IBA020129	C1	-0.589	0.68	0.688	-0.311	0.328	0.507	-0.434	0.508	1.519	0.225	0.142	0.069	-0.006	4.554
1507	2013_0423_3	2013_0423_3:250162749	TMS13F1423P0003	IITA-TMS-IBA930007	IITA-TMS-IBA020129	C1	-1.08	-0.73	0.554	-3.333	-2.001	-1.445	3.17	NA	NA	0.303	-0.169	-0.403	0.156	-2.027
1508	2013_0423_5	2013_0423_5:250162751	TMS13F1423P0005	IITA-TMS-IBA930007	IITA-TMS-IBA020129	C1	0.009	-0.229	0.539	1.426	-2.189	0.664	3.366	NA	NA	0.187	0.565	-0.655	0.011	0.235
1509	2013_0423_6	2013_0423_6:250162752	TMS13F1423P0006	IITA-TMS-IBA930007	IITA-TMS-IBA020129	C1	-0.973	0.063	-0.026	-2.176	2.298	0.535	0.461	NA	1.07	0.359	-0.148	-0.407	0.083	-1.805
1510	2013_0423_7	2013_0423_7:250162753	TMS13F1423P0007	IITA-TMS-IBA930007	IITA-TMS-IBA020129	C1	1.903	-0.654	0.64	-3.084	-0.43	0.617	-2.537	NA	NA	0.272	-0.248	-0.473	0.228	NA
1511	2013_0423_8	2013_0423_8:250162754	TMS13F1423P0008	IITA-TMS-IBA930007	IITA-TMS-IBA020129	C1	-0.589	0.012	0.688	-2.314	0.328	0.507	4.24	0.508	-1.491	0.225	-0.192	-0.598	0.054	-0.43
1512	2013_0436_1	2013_0436_1:250162756	TMS13F1436P0001	IITA-TMS-IBA980002	IITA-TMS-IBA010046	C1	2.038	-0.001	-0.479	-1.289	2.733	-1.474	-0.662	-1.388	1.149	-0.139	-0.171	-0.419	0.081	-0.343
1513	2013_0436_10	2013_0436_10:250162765	TMS13F1436P0010	IITA-TMS-IBA980002	IITA-TMS-IBA010046	C1	2.903	0.347	-0.361	-1.082	3.574	-1.385	-2.537	NA	NA	-1.73	-0.248	-0.473	-0.062	0.483
1514	2013_0436_11	2013_0436_11:250162766	TMS13F1436P0011	IITA-TMS-IBA980002	IITA-TMS-IBA010046	C1	-0.589	0.012	0.354	1.025	2.997	-1.496	0.234	-1.498	-1.491	0.238	-0.256	-0.616	-0.074	4.905
1515	2013_0436_2	2013_0436_2:250162757	TMS13F1436P0002	IITA-TMS-IBA980002	IITA-TMS-IBA010046	C1	-0.691	-0.229	0.539	-4.581	3.817	-1.338	-0.638	NA	NA	-1.815	-0.437	-0.655	0.051	2.939
1516	2013_0436_3	2013_0436_3:250162758	TMS13F1436P0003	IITA-TMS-IBA980002	IITA-TMS-IBA010046	C1	1.679	-0.438	0.475	0.827	-0.705	0.535	-1.541	NA	0.067	-1.643	-0.148	-0.407	-0.097	-1.284
1517	2013_0436_7	2013_0436_7:250162762	TMS13F1436P0007	IITA-TMS-IBA980002	IITA-TMS-IBA010046	C1	2.042	-0.316	-0.442	-1.767	3.025	-1.468	-1.012	0.917	0.029	-1.724	-0.225	-0.489	0.006	-2.887
1518	2013_0436_8	2013_0436_8:250162763	TMS13F1436P0008	IITA-TMS-IBA980002	IITA-TMS-IBA010046	C1	1.31	-0.229	0.539	1.426	3.817	-1.338	-0.638	NA	NA	-0.814	-0.437	-0.655	-0.219	NA
1519	2013_0436_9	2013_0436_9:250162764	TMS13F1436P0009	IITA-TMS-IBA980002	IITA-TMS-IBA010046	C1	1.179	0.063	-0.526	-0.174	3.298	-1.468	0.461	NA	-1.939	0.359	-0.148	-0.407	-0.042	-0.883
1520	2013_0439_1	2013_0439_1:250162768	TMS13F1439P0001	IITA-TMS-IBA980002	IITA-TMS-IBA020285	C1	0.311	-0.322	0.02	-2.314	2.997	-1.496	-0.768	-1.498	1.519	0.225	0.142	-0.598	-0.026	0.096
1521	2013_0439_10	2013_0439_10:250162808	TMS13F1439P0010	IITA-TMS-IBA980002	IITA-TMS-IBA020285	C1	-0.691	-1.23	-0.462	-4.581	-4.191	-1.338	-2.64	NA	NA	-0.814	-0.437	-0.655	-0.139	NA
1522	2013_0439_11	2013_0439_11:250162809	TMS13F1439P0011	IITA-TMS-IBA980002	IITA-TMS-IBA020285	C1	1.229	0.063	-0.526	-2.176	-2.707	0.535	0.461	NA	1.07	-0.642	-0.148	-0.407	0.123	-2.587
1523	2013_0439_13	2013_0439_13:250162810	TMS13F1439P0013	IITA-TMS-IBA980002	IITA-TMS-IBA020285	C1	1.074	0.353	0.56	-0.431	3.025	-1.468	-1.012	-0.086	1.032	0.279	-0.225	-0.489	-0.144	-8.77
1524	2013_0439_14	2013_0439_14:250162811	TMS13F1439P0014	IITA-TMS-IBA980002	IITA-TMS-IBA020285	C1	1.811	NA	-0.462	-4.581	3.817	-1.338	-0.638	NA	NA	NA	NA	NA	NA	NA
1525	2013_0439_2	2013_0439_2:250162769	TMS13F1439P0002	IITA-TMS-IBA980002	IITA-TMS-IBA020285	C1	-0.973	0.564	0.475	-2.176	-2.707	0.535	0.461	NA	1.07	-1.142	-0.148	-0.407	0.188	0.598
1526	2013_0439_3	2013_0439_3:250162770	TMS13F1439P0003	IITA-TMS-IBA980002	IITA-TMS-IBA020285	C1	-0.799	-0.654	-0.361	-1.082	3.574	-1.385	-2.537	NA	NA	-0.729	-0.248	-0.473	-0.202	5.39
1527	2013_0439_5	2013_0439_5:250162803	TMS13F1439P0005	IITA-TMS-IBA980002	IITA-TMS-IBA020285	C1	0.328	-0.438	-0.526	-3.178	2.798	-1.468	-0.54	NA	-1.939	0.359	-0.148	-0.407	0.023	7.537
1528	2013_0439_6	2013_0439_6:250162804	TMS13F1439P0006	IITA-TMS-IBA980002	IITA-TMS-IBA020285	C1	-0.656	-0.032	-0.354	-0.267	1.875	-1.133	-0.159	-0.923	0.029	-0.29	0.068	-0.209	0	-1.676
1529	2013_0439_8	2013_0439_8:250162806	TMS13F1439P0008	IITA-TMS-IBA980002	IITA-TMS-IBA020285	C1	0.622	0.271	0.554	-3.333	4.004	-1.445	-0.834	NA	NA	0.303	-0.169	-0.403	0.026	NA
1530	2013_0439_9	2013_0439_9:250162807	TMS13F1439P0009	IITA-TMS-IBA980002	IITA-TMS-IBA020285	C1	-0.494	-0.316	-0.108	-0.431	-2.313	-0.133	-0.01	-2.093	1.032	-0.036	-0.182	-0.437	-0.134	1.709
1531	2013_0446_1	2013_0446_1:250162812	TMS13F1446P0001	IITA-TMS-IBA950971	IITA-TMS-IBA950306	C1	-0.973	-0.438	-0.526	0.827	-1.706	0.535	0.461	NA	0.067	-0.642	-0.148	0.594	0.058	0.548
1532	2013_0446_10	2013_0446_10:250162821	TMS13F1446P0010	IITA-TMS-IBA950971	IITA-TMS-IBA950306	C1	-1.08	0.271	-0.447	2.674	4.004	0.557	-0.834	NA	NA	0.303	-0.169	-0.403	0.106	0.677
1533	2013_0446_11	2013_0446_11:250162823	TMS13F1446P0011	IITA-TMS-IBA950971	IITA-TMS-IBA950306	C1	NA	NA	NA	NA	NA	NA	NA	NA	NA	NA	NA	NA	NA	NA
1534	2013_0446_12	2013_0446_12:250162824	TMS13F1446P0012	IITA-TMS-IBA950971	IITA-TMS-IBA950306	C1	NA	NA	NA	NA	NA	NA	NA	NA	NA	NA	NA	NA	NA	NA
1535	2013_0446_13	2013_0446_13:250162825	TMS13F1446P0013	IITA-TMS-IBA950971	IITA-TMS-IBA950306	C1	-0.676	-0.479	-0.534	1.593	2.605	-1.54	0.117	-0.598	-0.798	-0.354	-0.121	-0.39	0.016	-0.012
1536	2013_0446_2	2013_0446_2:250162813	TMS13F1446P0002	IITA-TMS-IBA950971	IITA-TMS-IBA950306	C1	-0.799	-0.654	-0.361	0.92	3.574	-1.385	-2.537	NA	NA	0.272	-0.248	-0.473	-0.082	3.687
1537	2013_0446_3	2013_0446_3:250162814	TMS13F1446P0003	IITA-TMS-IBA950971	IITA-TMS-IBA950306	C1	2.011	0.772	-0.462	1.426	-0.187	0.664	-0.638	NA	NA	0.187	0.565	1.347	-0.069	NA
1538	2013_0446_4	2013_0446_4:250162815	TMS13F1446P0004	IITA-TMS-IBA950971	IITA-TMS-IBA950306	C1	-0.973	0.063	-0.526	-0.174	0.296	0.535	-0.54	NA	0.067	0.359	-0.148	0.594	0.133	0.799
1539	2013_0446_5	2013_0446_5:250162816	TMS13F1446P0005	IITA-TMS-IBA950971	IITA-TMS-IBA950306	C1	-0.799	-0.654	-0.361	0.92	-0.43	0.617	-2.537	NA	NA	-0.729	-0.248	0.528	0.008	-4.424
1540	2013_0446_6	2013_0446_6:250162817	TMS13F1446P0006	IITA-TMS-IBA950971	IITA-TMS-IBA950306	C1	-0.691	0.772	-0.462	1.426	3.817	0.664	1.364	NA	NA	0.187	-0.437	-0.655	-0.209	-4.072
1541	2013_0446_7	2013_0446_7:250162818	TMS13F1446P0007	IITA-TMS-IBA950971	IITA-TMS-IBA950306	C1	NA	NA	NA	NA	NA	NA	NA	NA	NA	NA	NA	NA	NA	NA
1542	2013_0446_8	2013_0446_8:250162819	TMS13F1446P0008	IITA-TMS-IBA950971	IITA-TMS-IBA950306	C1	-0.799	0.347	-0.361	0.92	-0.43	0.617	-2.537	NA	NA	-0.729	-0.248	0.528	-0.342	NA
1543	2013_0449_1	2013_0449_1:250162826	TMS13F1449P0001	IITA-TMS-IBA950971	IITA-TMS-MOK980004	C1	-0.799	-0.654	-0.361	0.92	-0.43	-1.385	0.466	NA	NA	0.272	-0.248	0.528	-0.002	0.283
1544	2013_0449_10	2013_0449_10:250162835	TMS13F1449P0010	IITA-TMS-IBA950971	IITA-TMS-MOK980004	C1	-0.799	NA	NA	NA	NA	NA	NA	NA	NA	NA	NA	NA	NA	NA
1545	2013_0449_11	2013_0449_11:250162836	TMS13F1449P0011	IITA-TMS-IBA950971	IITA-TMS-MOK980004	C1	-0.691	0.772	-0.462	-4.581	3.817	-1.338	1.364	NA	NA	0.187	0.565	-0.655	-0.009	3.339
1546	2013_0449_12	2013_0449_12:250162837	TMS13F1449P0012	IITA-TMS-IBA950971	IITA-TMS-MOK980004	C1	-1.08	0.271	-0.447	-1.331	-2.001	0.557	1.168	NA	NA	0.303	0.832	0.597	0.196	NA
1547	2013_0449_2	2013_0449_2:250162827	TMS13F1449P0002	IITA-TMS-IBA950971	IITA-TMS-MOK980004	C1	-0.691	0.772	-0.462	-2.579	-0.187	0.664	1.364	NA	NA	0.187	0.565	1.347	0.021	-1.168
1548	2013_0449_3	2013_0449_3:250162828	TMS13F1449P0003	IITA-TMS-IBA950971	IITA-TMS-MOK980004	C1	1.222	0.271	-0.447	-1.331	-2.001	0.557	1.168	NA	NA	-0.698	-0.169	0.597	0.026	-7.033
1549	2013_0449_4	2013_0449_4:250162829	TMS13F1449P0004	IITA-TMS-IBA950971	IITA-TMS-MOK980004	C1	-0.799	-0.654	-0.361	-1.082	3.574	-1.385	0.466	NA	NA	-0.729	-0.248	-0.473	-0.172	NA
1550	2013_0449_5	2013_0449_5:250162830	TMS13F1449P0005	IITA-TMS-IBA950971	IITA-TMS-MOK980004	C1	-0.691	0.772	-0.462	-0.577	-0.187	0.664	1.364	NA	NA	0.187	0.565	0.346	-0.009	3.64
1551	2013_0449_6	2013_0449_6:250162831	TMS13F1449P0006	IITA-TMS-IBA950971	IITA-TMS-MOK980004	C1	1.923	0.271	-0.447	-1.331	0.001	0.557	1.168	NA	NA	0.303	-0.169	0.597	-0.014	2.58
1552	2013_0449_7	2013_0449_7:250162832	TMS13F1449P0007	IITA-TMS-IBA950971	IITA-TMS-MOK980004	C1	2.203	-0.654	-0.361	0.92	3.574	-1.385	-2.537	NA	NA	0.272	-0.248	-0.473	-0.302	NA
1553	2013_0449_8	2013_0449_8:250162833	TMS13F1449P0008	IITA-TMS-IBA950971	IITA-TMS-MOK980004	C1	-0.691	-0.229	-0.462	-0.577	-0.187	0.664	1.364	NA	NA	0.187	0.565	1.347	0.091	4.741
1554	2013_0449_9	2013_0449_9:250162834	TMS13F1449P0009	IITA-TMS-IBA950971	IITA-TMS-MOK980004	C1	-0.722	0.063	-0.479	-0.562	0.272	0.526	0.239	-0.099	0.801	0.054	0.14	0.606	0.141	-3.354
1555	2013_0452_1	2013_0452_1:250162838	TMS13F1452P0001	IITA-TMS-IBA950971	IITA-TMS-IBA020129	C1	1.202	-0.654	-0.361	-1.082	3.574	-1.385	0.466	NA	NA	NA	NA	NA	NA	NA
1556	2013_0452_10	2013_0452_10:250162847	TMS13F1452P0010	IITA-TMS-IBA950971	IITA-TMS-IBA020129	C1	2.203	-0.654	-0.361	0.92	-0.43	0.617	0.466	NA	NA	0.272	-0.248	0.528	-0.252	NA
1557	2013_0452_11	2013_0452_11:250162848	TMS13F1452P0011	IITA-TMS-IBA950971	IITA-TMS-IBA020129	C1	2.611	0.772	-0.462	-4.581	3.817	-1.338	-1.639	NA	NA	NA	NA	NA	NA	NA
1558	2013_0452_12	2013_0452_12:250162849	TMS13F1452P0012	IITA-TMS-IBA950971	IITA-TMS-IBA020129	C1	1.923	NA	NA	NA	NA	NA	NA	NA	NA	NA	NA	NA	NA	NA
1559	2013_0452_2	2013_0452_2:250162839	TMS13F1452P0002	IITA-TMS-IBA950971	IITA-TMS-IBA020129	C1	2.311	0.772	-0.462	-4.581	3.817	0.664	-1.639	NA	NA	NA	NA	NA	NA	NA
1560	2013_0452_3	2013_0452_3:250162840	TMS13F1452P0003	IITA-TMS-IBA950971	IITA-TMS-IBA020129	C1	2.423	NA	-0.447	-1.331	4.004	-1.445	1.168	NA	NA	NA	NA	NA	NA	NA
1561	2013_0452_4	2013_0452_4:250162841	TMS13F1452P0004	IITA-TMS-IBA950971	IITA-TMS-IBA020129	C1	-0.499	-0.654	-0.361	-1.082	3.574	-1.385	0.466	NA	NA	0.272	-0.248	-0.473	0.098	-4.324
1562	2013_0452_5	2013_0452_5:250162842	TMS13F1452P0005	IITA-TMS-IBA950971	IITA-TMS-IBA020129	C1	-0.691	-0.229	0.539	-4.581	-2.189	0.664	1.364	NA	NA	0.187	0.565	1.347	-0.139	0.635
1563	2013_0452_6	2013_0452_6:250162843	TMS13F1452P0006	IITA-TMS-IBA950971	IITA-TMS-IBA020129	C1	-1.08	-0.73	-0.447	0.672	4.004	-1.445	-1.835	NA	NA	NA	NA	NA	NA	NA
1564	2013_0452_7	2013_0452_7:250162844	TMS13F1452P0007	IITA-TMS-IBA950971	IITA-TMS-IBA020129	C1	-0.799	-0.654	-0.361	0.92	3.574	-1.385	0.466	NA	NA	0.272	-0.248	-0.473	-0.022	1.584
1565	2013_0452_8	2013_0452_8:250162845	TMS13F1452P0008	IITA-TMS-IBA950971	IITA-TMS-IBA020129	C1	NA	NA	NA	NA	NA	NA	NA	NA	NA	NA	NA	NA	NA	NA
1566	2013_0452_9	2013_0452_9:250162846	TMS13F1452P0009	IITA-TMS-IBA950971	IITA-TMS-IBA020129	C1	-0.973	-0.438	-0.526	-2.176	3.298	-1.468	0.461	NA	1.07	0.359	-0.148	-0.407	-0.282	-1.405
1567	2013_0455_1	2013_0455_1:250162850	TMS13F1455P0001	IITA-TMS-IBA950971	IITA-TMS-IBA071313	C1	2.311	0.772	-0.462	1.426	-2.189	0.664	-0.638	NA	NA	0.187	-0.437	0.346	-0.219	NA
1568	2013_0455_10	2013_0455_10:250162858	TMS13F1455P0010	IITA-TMS-IBA950971	IITA-TMS-IBA071313	C1	-0.799	0.347	-0.361	0.92	3.574	-1.385	0.466	NA	NA	0.272	-0.248	0.528	0.158	-8.73
1569	2013_0455_11	2013_0455_11:250162859	TMS13F1455P0011	IITA-TMS-IBA950971	IITA-TMS-IBA071313	C1	-0.691	0.772	0.539	1.426	-0.187	0.664	1.364	NA	NA	0.187	0.565	0.346	-0.009	-2.069
1570	2013_0455_2	2013_0455_2:250162851	TMS13F1455P0002	IITA-TMS-IBA950971	IITA-TMS-IBA071313	C1	-0.172	0.063	-0.526	1.829	-1.706	0.535	0.461	NA	0.067	-0.642	-0.148	0.094	-0.242	3.252
1571	2013_0455_3	2013_0455_3:250162852	TMS13F1455P0003	IITA-TMS-IBA950971	IITA-TMS-IBA071313	C1	-0.799	-0.654	0.64	0.92	-0.43	0.617	-1.536	NA	NA	0.272	-0.248	0.528	0.038	2.986
1572	2013_0455_4	2013_0455_4:250162853	TMS13F1455P0004	IITA-TMS-IBA950971	IITA-TMS-IBA071313	C1	-0.589	1.014	-0.648	2.36	-1.674	-0.16	-0.434	-1.498	0.516	-1.444	-0.192	0.736	0.165	0.792
1573	2013_0455_5	2013_0455_5:250162854	TMS13F1455P0005	IITA-TMS-IBA950971	IITA-TMS-IBA071313	C1	2.223	0.271	-0.447	0.672	-2.001	-1.445	1.168	NA	NA	NA	NA	NA	NA	NA
1574	2013_0455_6	2013_0455_6:250162855	TMS13F1455P0006	IITA-TMS-IBA950971	IITA-TMS-IBA071313	C1	-0.627	-0.65	-0.442	0.236	3.025	-1.468	-1.012	0.917	1.032	0.279	-0.225	-0.489	0.127	4.125
1575	2013_0455_7	2013_0455_7:250162856	TMS13F1455P0007	IITA-TMS-IBA950971	IITA-TMS-IBA071313	C1	2.311	-0.229	-0.462	-4.581	3.817	-1.338	-1.639	NA	NA	NA	NA	NA	NA	NA
1576	2013_0455_8	2013_0455_8:250162857	TMS13F1455P0008	IITA-TMS-IBA950971	IITA-TMS-IBA071313	C1	-0.379	-0.73	0.554	-1.331	4.004	-1.445	-1.835	NA	NA	0.303	-0.169	-0.403	-0.074	-0.525
1577	2013_0466_1	2013_0466_1:250162860	TMS13F1466P0001	IITA-TMS-MM990477	TMEB419	C1	-0.122	-0.939	-0.526	-2.176	-0.705	0.535	0.461	NA	0.067	0.359	-0.148	-0.407	-0.017	7.108
1578	2013_0466_10	2013_0466_10:250162869	TMS13F1466P0010	IITA-TMS-MM990477	TMEB419	C1	-0.379	0.271	-0.447	0.672	0.001	0.557	1.168	NA	NA	0.303	-0.169	0.597	0.176	-1.426
1579	2013_0466_2	2013_0466_2:250162861	TMS13F1466P0002	IITA-TMS-MM990477	TMEB419	C1	2.503	0.347	-0.361	-1.082	-2.431	0.617	-2.537	NA	NA	NA	NA	NA	NA	NA
1580	2013_0466_3	2013_0466_3:250162862	TMS13F1466P0003	IITA-TMS-MM990477	TMEB419	C1	-0.691	-1.23	-0.462	-0.577	-0.187	0.664	0.363	NA	NA	0.187	0.565	-0.655	0.061	7.946
1581	2013_0466_4	2013_0466_4:250162863	TMS13F1466P0004	IITA-TMS-MM990477	TMEB419	C1	-0.379	-0.73	-0.447	2.674	-2.001	0.557	1.168	NA	NA	0.303	-0.169	0.597	0.086	0.977
1582	2013_0466_5	2013_0466_5:250162864	TMS13F1466P0005	IITA-TMS-MM990477	TMEB419	C1	2.203	NA	-0.361	-1.082	-0.43	0.617	-2.537	NA	NA	NA	NA	NA	NA	NA
1583	2013_0466_6	2013_0466_6:250162865	TMS13F1466P0006	IITA-TMS-MM990477	TMEB419	C1	NA	NA	NA	NA	NA	NA	NA	NA	NA	NA	NA	NA	NA	NA
1584	2013_0466_7	2013_0466_7:250162866	TMS13F1466P0007	IITA-TMS-MM990477	TMEB419	C1	1.622	-0.73	-0.447	0.672	-2.001	0.557	1.168	NA	NA	0.303	-0.169	-0.403	-0.255	NA
1585	2013_0466_8	2013_0466_8:250162867	TMS13F1466P0008	IITA-TMS-MM990477	TMEB419	C1	-0.799	-0.654	-0.361	0.92	-0.43	0.617	0.466	NA	NA	-0.729	-0.248	-0.473	0.028	NA
1586	2013_0466_9	2013_0466_9:250162868	TMS13F1466P0009	IITA-TMS-MM990477	TMEB419	C1	NA	NA	NA	NA	NA	NA	NA	NA	NA	NA	NA	NA	NA	NA
1587	2013_0474_10	2013_0474_10:250162878	TMS13F1474P0010	IITA-TMS-IBA030007	IITA-TMS-IBA030075	C1	-1.08	0.271	-0.447	2.674	-2.001	-1.445	-0.834	NA	NA	-1.699	-0.169	-0.403	-0.024	-3.829
1588	2013_0474_2	2013_0474_2:250162871	TMS13F1474P0002	IITA-TMS-IBA030007	IITA-TMS-IBA030075	C1	-0.691	-0.229	0.539	1.426	-2.189	0.664	-1.639	NA	NA	-0.814	-0.437	-0.655	0.061	1.036
1589	2013_0474_4	2013_0474_4:250162872	TMS13F1474P0004	IITA-TMS-IBA030007	IITA-TMS-IBA030075	C1	-0.298	0.421	-0.481	1.071	-1.714	0.187	0.114	0.285	1.149	-0.189	-0.152	-0.424	0.022	-0.357
1590	2013_0474_5	2013_0474_5:250162873	TMS13F1474P0005	IITA-TMS-IBA030007	IITA-TMS-IBA030075	C1	-0.799	0.347	0.64	0.92	-3.432	0.617	0.466	NA	NA	-1.73	-0.248	-0.473	0.128	4.989
1591	2013_0474_6	2013_0474_6:250162874	TMS13F1474P0006	IITA-TMS-IBA030007	IITA-TMS-IBA030075	C1	-0.691	0.772	-0.462	1.426	-2.189	0.664	-1.639	NA	NA	-0.814	-0.437	-0.655	0.101	6.744
1592	2013_0474_7	2013_0474_7:250162875	TMS13F1474P0007	IITA-TMS-IBA030007	IITA-TMS-IBA030075	C1	-1.08	-0.73	0.554	0.672	-3.001	0.557	-1.835	NA	NA	-0.698	-0.169	-0.403	0.026	-4.33
1593	2013_0474_8	2013_0474_8:250162876	TMS13F1474P0008	IITA-TMS-IBA030007	IITA-TMS-IBA030075	C1	-0.799	-0.654	0.64	0.92	-3.432	0.617	0.466	NA	NA	-0.729	-0.248	-0.473	-0.032	-3.623
1594	2013_0474_9	2013_0474_9:250162877	TMS13F1474P0009	IITA-TMS-IBA030007	IITA-TMS-IBA030075	C1	0.309	-0.229	-0.462	1.426	-2.189	0.664	-0.638	NA	NA	-0.814	-0.437	0.346	0.071	NA
1595	2013_10006_14	2013_10006_14:250164073	TMS13F1006P0014	IITA-TMS-MM960583	IITA-TMS-MOK980068	C1	-1.08	0.271	-0.447	-3.333	-4.002	0.557	-1.835	NA	NA	0.303	0.832	0.597	0.026	0.877
1596	2013_10006_16	2013_10006_16:250164075	TMS13F1006P0016	IITA-TMS-MM960583	IITA-TMS-MOK980068	C1	1.175	0.687	-0.442	-1.099	3.025	-0.8	3.996	-0.086	1.032	0.298	-0.182	0.23	0	-1.234
1597	2013_10006_17	2013_10006_17:250164077	TMS13F1006P0017	IITA-TMS-MM960583	IITA-TMS-MOK980068	C1	0.712	0.346	-0.648	1.692	-3.009	0.507	-0.434	-0.495	-1.491	0.225	-0.192	-0.598	-0.056	3.912
1598	2013_10006_18	2013_10006_18:250164078	TMS13F1006P0018	IITA-TMS-MM960583	IITA-TMS-MOK980068	C1	-1.08	0.271	-0.447	0.672	4.004	-1.445	-0.834	NA	NA	0.303	0.832	1.598	-0.024	NA
1599	2013_10006_19	2013_10006_19:250164079	TMS13F1006P0019	IITA-TMS-MM960583	IITA-TMS-MOK980068	C1	1.175	-0.316	-0.442	-1.099	3.025	-0.8	-1.012	0.917	1.032	0.298	-0.182	1.564	0.023	-4.803
1600	2013_10006_20	2013_10006_20:250164080	TMS13F1006P0020	IITA-TMS-MM960583	IITA-TMS-MOK980068	C1	-0.589	0.346	-0.648	1.025	2.997	-0.16	-0.434	0.508	1.519	0.225	-0.192	1.07	-0.102	-2.5
1601	2013_10006_21	2013_10006_21:250164081	TMS13F1006P0021	IITA-TMS-MM960583	IITA-TMS-MOK980068	C1	0.622	0.271	-0.447	2.674	4.004	-1.445	3.17	NA	NA	0.303	0.832	0.597	-0.034	NA
1602	2013_10006_22	2013_10006_22:250164082	TMS13F1006P0022	IITA-TMS-MM960583	IITA-TMS-MOK980068	C1	1.202	0.347	-0.361	-1.082	3.574	-1.385	0.466	NA	NA	-0.729	0.753	2.529	-0.032	NA
1603	2013_10006_23	2013_10006_23:250164083	TMS13F1006P0023	IITA-TMS-MM960583	IITA-TMS-MOK980068	C1	1.61	-1.23	0.539	1.426	3.817	0.664	-0.638	NA	NA	NA	NA	NA	NA	NA
1604	2013_10006_24	2013_10006_24:250164084	TMS13F1006P0024	IITA-TMS-MM960583	IITA-TMS-MOK980068	C1	0.622	0.271	0.554	2.674	4.004	-1.445	-0.834	NA	NA	0.303	0.832	-0.403	-0.104	NA
1605	2013_10006_25	2013_10006_25:250164085	TMS13F1006P0025	IITA-TMS-MM960583	IITA-TMS-MOK980068	C1	NA	NA	NA	NA	NA	NA	NA	NA	NA	NA	NA	NA	NA	NA
1606	2013_10006_26	2013_10006_26:250164086	TMS13F1006P0026	IITA-TMS-MM960583	IITA-TMS-MOK980068	C1	NA	NA	NA	NA	NA	NA	NA	NA	NA	NA	NA	NA	NA	NA
1607	2013_10006_27	2013_10006_27:250164087	TMS13F1006P0027	IITA-TMS-MM960583	IITA-TMS-MOK980068	C1	-0.603	-0.149	-0.314	1.491	-1.515	0.457	-0.034	-0.996	-1.617	0.169	-0.152	-0.371	-0.037	0.301
1608	2013_10006_28	2013_10006_28:250164088	TMS13F1006P0028	IITA-TMS-MM960583	IITA-TMS-MOK980068	C1	1.275	1.083	0.67	-1.434	3.245	-1.443	-1.417	NA	1.032	0.279	0.276	1.012	-0.004	2.923
1609	2013_10006_29	2013_10006_29:250164089	TMS13F1006P0029	IITA-TMS-MM960583	IITA-TMS-MOK980068	C1	0.211	0.346	-0.648	1.025	2.997	-1.496	-0.434	1.511	1.519	0.225	0.142	0.069	-0.149	-7.262
1610	2013_10007_2	2013_10007_2:250164709	TMS13F1007P0002			C1	-1.08	NA	NA	NA	NA	NA	NA	NA	NA	NA	NA	NA	NA	NA
1611	2013_10007_3	2013_10007_3:250164710	TMS13F1007P0003			C1	-0.393	-0.316	-0.108	-1.767	-1.646	0.535	-0.01	-0.086	1.032	0.298	-0.182	0.897	0.007	3.678
1612	2013_10007_4	2013_10007_4:250164711	TMS13F1007P0004			C1	-0.589	0.346	0.688	-3.649	2.997	-1.496	-0.434	0.508	1.519	0.225	-0.192	-0.598	0.064	3.545
1613	2013_10007_5	2013_10007_5:250164712	TMS13F1007P0005			C1	-0.973	-0.438	-0.026	-2.176	-1.706	0.535	-0.54	NA	1.07	0.359	0.352	0.094	-0.002	4.204
1614	2013_10007_6	2013_10007_6:250164713	TMS13F1007P0006			C1	-0.799	0.347	0.64	0.92	3.574	-1.385	0.466	NA	NA	0.272	-0.248	0.528	0.108	0.082
1615	2013_10020_1	2013_10020_1:250164714	TMS13F1020P0001			C1	-0.636	0.353	-0.631	0.567	2.649	-1.224	-0.312	-1.11	-3.944	0.333	-0.108	-0.365	0.089	4.386
1616	2013_10020_3	2013_10020_3:250164716	TMS13F1020P0003			C1	-0.256	0.68	-0.648	1.025	2.664	-0.828	-0.434	-1.498	-3.497	0.225	-0.192	-0.598	-0.086	1.14
1617	2013_10034_1	2013_10034_1:250164200	TMS13F1034P0001	IITA-TMS-IBA960860	IITA-TMS-IBA930007	C1	-0.799	0.347	-0.361	0.92	-0.43	-1.385	-1.536	NA	NA	0.272	0.753	-0.473	0.038	1.885
1618	2013_10034_10	2013_10034_10:250164209	TMS13F1034P0010	IITA-TMS-IBA960860	IITA-TMS-IBA930007	C1	0.202	0.347	-0.361	0.92	-0.43	0.617	0.466	NA	NA	0.272	-0.248	-0.473	-0.112	2.285
1619	2013_10034_11	2013_10034_11:250164210	TMS13F1034P0011	IITA-TMS-IBA960860	IITA-TMS-IBA930007	C1	0.009	0.772	-0.462	1.426	-2.189	0.664	-0.638	NA	NA	0.187	-0.437	-0.655	-0.159	-0.467
1620	2013_10034_12	2013_10034_12:250164211	TMS13F1034P0012	IITA-TMS-IBA960860	IITA-TMS-IBA930007	C1	-0.973	-0.146	0.976	-2.176	-1.706	0.535	-0.54	NA	1.07	0.359	-0.148	-0.407	-0.012	-3.257
1621	2013_10034_13	2013_10034_13:250164212	TMS13F1034P0013	IITA-TMS-IBA960860	IITA-TMS-IBA930007	C1	-0.26	1.021	-0.442	1.571	-0.979	0.535	-0.01	-0.086	1.032	0.298	-0.182	-0.437	0.057	1.509
1622	2013_10034_14	2013_10034_14:250164213	TMS13F1034P0014	IITA-TMS-IBA960860	IITA-TMS-IBA930007	C1	1.61	-1.23	0.539	-4.581	-4.191	0.664	3.366	NA	NA	0.187	-0.437	-0.655	0.011	NA
1623	2013_10034_15	2013_10034_15:250164214	TMS13F1034P0015	IITA-TMS-IBA960860	IITA-TMS-IBA930007	C1	-1.08	0.271	0.554	-3.333	-2.001	0.557	1.168	NA	NA	0.303	-0.169	-0.403	0.126	-4.63
1624	2013_10034_16	2013_10034_16:250164215	TMS13F1034P0016	IITA-TMS-IBA960860	IITA-TMS-IBA930007	C1	1.202	1.348	-0.361	-1.082	-0.43	-1.385	0.466	NA	NA	0.272	0.753	-0.473	0.088	0.082
1625	2013_10034_17	2013_10034_17:250164216	TMS13F1034P0017	IITA-TMS-IBA960860	IITA-TMS-IBA930007	C1	-0.691	1.774	-0.462	1.426	-2.189	0.664	1.364	NA	NA	0.187	0.565	-0.655	-0.209	NA
1626	2013_10034_18	2013_10034_18:250164217	TMS13F1034P0018	IITA-TMS-IBA960860	IITA-TMS-IBA930007	C1	1.679	0.063	0.475	-2.176	-1.706	0.535	-1.041	NA	1.07	0.359	-0.148	-0.407	0.083	-5.361
1627	2013_10034_20	2013_10034_20:250164219	TMS13F1034P0020	IITA-TMS-IBA960860	IITA-TMS-IBA930007	C1	-0.156	0.346	-0.648	1.025	-1.007	0.507	-0.434	0.508	1.519	0.225	-0.192	-0.598	0.141	-2.801
1628	2013_10034_3	2013_10034_3:250164202	TMS13F1034P0003	IITA-TMS-IBA960860	IITA-TMS-IBA930007	C1	-0.68	-0.228	-0.468	0.62	-1.521	0.307	-0.312	0.316	1.07	0.042	-0.112	-0.366	-0.014	0.235
1629	2013_10034_4	2013_10034_4:250164203	TMS13F1034P0004	IITA-TMS-IBA960860	IITA-TMS-IBA930007	C1	-0.696	0.347	0.075	0.551	-0.099	0.657	0.071	NA	NA	0.327	-0.14	-0.356	0.175	5.913
1630	2013_10034_5	2013_10034_5:250164204	TMS13F1034P0005	IITA-TMS-IBA960860	IITA-TMS-IBA930007	C1	-0.564	0.898	-0.693	1.856	-1.057	0.456	-0.388	0.421	0.516	0.273	-0.132	-0.486	-0.036	5.099
1631	2013_10034_6	2013_10034_6:250164205	TMS13F1034P0006	IITA-TMS-IBA960860	IITA-TMS-IBA930007	C1	-1.08	0.271	-0.447	2.674	-2.001	0.557	-0.834	NA	NA	0.303	-0.169	-0.403	-0.174	6.184
1632	2013_10034_7	2013_10034_7:250164206	TMS13F1034P0007	IITA-TMS-IBA960860	IITA-TMS-IBA930007	C1	1.502	0.347	-0.361	-1.082	-2.431	0.617	0.466	NA	NA	0.272	-0.248	-0.473	0.028	3.187
1633	2013_10034_8	2013_10034_8:250164207	TMS13F1034P0008	IITA-TMS-IBA960860	IITA-TMS-IBA930007	C1	1.412	0.012	0.354	-2.314	-3.677	0.507	2.237	-1.498	-3.497	0.225	-0.192	-0.598	-0.046	-0.411
1634	2013_10034_9	2013_10034_9:250164208	TMS13F1034P0009	IITA-TMS-IBA960860	IITA-TMS-IBA930007	C1	-0.973	0.063	-0.526	2.83	-1.706	0.535	-0.54	NA	1.07	0.359	-0.148	-0.407	-0.182	-2.807
1635	2013_10059_11	2013_10059_11:250164100	TMS13F1059P0011	IITA-TMS-IBA980196	IITA-TMS-ZAR930151	C1	-0.691	-0.229	-0.462	-0.577	3.817	-1.338	-0.638	NA	NA	0.187	-0.437	-0.655	-0.219	NA
1636	2013_10059_12	2013_10059_12:250164101	TMS13F1059P0012	IITA-TMS-IBA980196	IITA-TMS-ZAR930151	C1	-0.973	0.063	-0.026	1.829	-1.706	0.535	-1.041	NA	1.07	0.359	-0.148	-0.407	0.088	3.002
1637	2013_10059_2	2013_10059_2:250164091	TMS13F1059P0002	IITA-TMS-IBA980196	IITA-TMS-ZAR930151	C1	-0.356	0.346	0.354	-2.314	-0.34	-0.16	0.234	1.511	0.516	0.225	-0.192	-0.598	-0.066	4.179
1638	2013_10059_3	2013_10059_3:250164092	TMS13F1059P0003	IITA-TMS-IBA980196	IITA-TMS-ZAR930151	C1	-0.973	-0.438	-0.526	2.83	3.298	0.535	-1.041	NA	1.07	0.359	-0.148	-0.407	-0.317	-2.788
1639	2013_10059_4	2013_10059_4:250164093	TMS13F1059P0004	IITA-TMS-IBA980196	IITA-TMS-ZAR930151	C1	-0.727	0.353	0.226	0.904	0.356	0.535	-0.01	-0.086	0.029	0.298	-0.182	-0.437	-0.033	0.168
1640	2013_10059_5	2013_10059_5:250164094	TMS13F1059P0005	IITA-TMS-IBA980196	IITA-TMS-ZAR930151	C1	-0.691	NA	-0.462	1.426	-0.187	0.664	-0.638	NA	NA	NA	NA	NA	NA	NA
1641	2013_10059_7	2013_10059_7:250164096	TMS13F1059P0007	IITA-TMS-IBA980196	IITA-TMS-ZAR930151	C1	-0.799	NA	-0.361	-1.082	3.574	-1.385	0.466	NA	NA	NA	NA	NA	NA	NA
1642	2013_10059_9	2013_10059_9:250164098	TMS13F1059P0009	IITA-TMS-IBA980196	IITA-TMS-ZAR930151	C1	-0.823	0.063	0.976	2.83	-1.706	0.535	-1.041	NA	1.07	0.415	-0.128	-0.41	-0.358	NA
1643	2013_10060_1	2013_10060_1:250164102	TMS13F1060P0001	IITA-TMS-IBA980196	IITA-TMS-IBA974766	C1	-0.691	-0.229	0.539	1.426	-2.189	0.664	-1.639	NA	NA	0.187	-0.437	0.346	-0.019	2.839
1644	2013_10060_10	2013_10060_10:250164111	TMS13F1060P0010	IITA-TMS-IBA980196	IITA-TMS-IBA974766	C1	1.31	-0.229	-0.462	1.426	-0.187	0.664	-1.639	NA	NA	-0.814	-0.437	-0.655	0.241	NA
1645	2013_10060_11	2013_10060_11:250164112	TMS13F1060P0011	IITA-TMS-IBA980196	IITA-TMS-IBA974766	C1	2.03	0.564	-0.526	-0.174	-2.207	0.535	-1.041	NA	1.07	0.359	-0.148	-0.407	-0.022	-5.861
1646	2013_10060_12	2013_10060_12:250164113	TMS13F1060P0012	IITA-TMS-IBA980196	IITA-TMS-IBA974766	C1	-0.799	0.347	0.64	0.92	-0.43	0.617	-2.537	NA	NA	0.272	-0.248	-0.473	-0.182	NA
1647	2013_10060_13	2013_10060_13:250164114	TMS13F1060P0013	IITA-TMS-IBA980196	IITA-TMS-IBA974766	C1	1.31	-0.229	-0.462	-0.577	3.817	0.664	-1.639	NA	NA	NA	NA	NA	NA	NA
1648	2013_10060_14	2013_10060_14:250164115	TMS13F1060P0014	IITA-TMS-IBA980196	IITA-TMS-IBA974766	C1	-0.623	0.063	-0.526	0.827	0.296	0.535	0.461	NA	0.067	-0.141	-0.148	0.094	0.148	2.201
1649	2013_10060_15	2013_10060_15:250164116	TMS13F1060P0015	IITA-TMS-IBA980196	IITA-TMS-IBA974766	C1	-0.799	0.347	-0.361	0.92	-0.43	0.617	0.466	NA	NA	NA	NA	NA	NA	NA
1650	2013_10060_16	2013_10060_16:250164117	TMS13F1060P0016	IITA-TMS-IBA980196	IITA-TMS-IBA974766	C1	-0.589	0.012	-0.314	0.357	-2.342	0.507	0.234	-1.498	-1.491	0.225	-0.192	-0.598	-0.019	-2.267
1651	2013_10060_17	2013_10060_17:250164118	TMS13F1060P0017	IITA-TMS-IBA980196	IITA-TMS-IBA974766	C1	NA	NA	NA	NA	NA	NA	NA	NA	NA	NA	NA	NA	NA	NA
1652	2013_10060_18	2013_10060_18:250164119	TMS13F1060P0018	IITA-TMS-IBA980196	IITA-TMS-IBA974766	C1	-0.799	0.347	0.64	0.92	3.574	-1.385	0.466	NA	NA	0.272	-0.248	-0.473	-0.282	0.082
1653	2013_10060_19	2013_10060_19:250164120	TMS13F1060P0019	IITA-TMS-IBA980196	IITA-TMS-IBA974766	C1	-0.589	0.346	0.02	0.357	2.997	-1.496	-0.434	-1.498	-1.491	0.225	-0.192	-0.598	0.001	7.118
1654	2013_10060_2	2013_10060_2:250164103	TMS13F1060P0002	IITA-TMS-IBA980196	IITA-TMS-IBA974766	C1	1.879	0.564	-0.526	-3.178	-2.707	0.535	-1.041	NA	0.067	-1.142	-0.148	-0.407	-0.127	-5.761
1655	2013_10060_20	2013_10060_20:250164121	TMS13F1060P0020	IITA-TMS-IBA980196	IITA-TMS-IBA974766	C1	1.679	0.564	-0.526	1.829	-2.707	0.535	-1.041	NA	-1.939	0.359	-0.148	-0.407	-0.017	0.548
1656	2013_10060_22	2013_10060_22:250164123	TMS13F1060P0022	IITA-TMS-IBA980196	IITA-TMS-IBA974766	C1	2.011	0.772	-0.462	1.426	-2.189	0.664	-0.638	NA	NA	0.187	-0.437	-0.655	-0.119	NA
1657	2013_10060_23	2013_10060_23:250164124	TMS13F1060P0023	IITA-TMS-IBA980196	IITA-TMS-IBA974766	C1	0.182	0.251	-0.043	1.011	-1.03	0.376	-0.398	0.028	0.383	-0.21	-0.069	-0.386	-0.03	-1.155
1658	2013_10060_24	2013_10060_24:250164125	TMS13F1060P0024	IITA-TMS-IBA980196	IITA-TMS-IBA974766	C1	-0.494	0.018	-0.442	0.904	3.025	-1.468	-0.01	-0.086	0.029	-0.703	0.152	0.563	0.01	2.511
1659	2013_10060_25	2013_10060_25:250164126	TMS13F1060P0025	IITA-TMS-IBA980196	IITA-TMS-IBA974766	C1	2.306	NA	-0.214	-0.078	-2.447	0.262	0.425	NA	NA	-0.824	-0.423	-0.412	-0.118	NA
1660	2013_10060_28	2013_10060_28:250164129	TMS13F1060P0028	IITA-TMS-IBA980196	IITA-TMS-IBA974766	C1	0.009	-0.229	0.539	1.426	-2.189	0.664	-0.638	NA	NA	0.187	-0.437	1.347	0.001	-3.271
1661	2013_10060_4	2013_10060_4:250164105	TMS13F1060P0004	IITA-TMS-IBA980196	IITA-TMS-IBA974766	C1	-0.691	-1.23	0.539	-4.581	-0.187	0.664	-0.638	NA	NA	-0.814	-0.437	-0.655	-0.179	NA
1662	2013_10060_5	2013_10060_5:250164106	TMS13F1060P0005	IITA-TMS-IBA980196	IITA-TMS-IBA974766	C1	-0.822	0.271	0.151	1.615	3.098	-1.385	-0.513	NA	NA	0.341	0.284	-0.341	-0.165	7.085
1663	2013_10060_6	2013_10060_6:250164107	TMS13F1060P0006	IITA-TMS-IBA980196	IITA-TMS-IBA974766	C1	-0.627	-0.316	-0.442	0.904	2.692	-1.468	-0.01	-0.086	-1.977	0.298	0.152	-0.437	-0.017	3.312
1664	2013_10060_7	2013_10060_7:250164108	TMS13F1060P0007	IITA-TMS-IBA980196	IITA-TMS-IBA974766	C1	-0.691	-1.23	0.539	-0.577	3.817	-1.338	-1.639	NA	NA	0.187	-0.437	-0.655	-0.109	NA
1665	2013_10060_8	2013_10060_8:250164109	TMS13F1060P0008	IITA-TMS-IBA980196	IITA-TMS-IBA974766	C1	1.622	-0.73	0.554	2.674	-2.001	0.557	-1.835	NA	NA	-0.698	-0.169	0.597	-0.014	-1.125
1666	2013_10060_9	2013_10060_9:250164110	TMS13F1060P0009	IITA-TMS-IBA980196	IITA-TMS-IBA974766	C1	-0.727	0.018	-0.442	0.904	-0.979	0.535	-0.01	-0.086	0.029	0.298	-0.182	-0.437	0.08	1.676
1667	2013_10063_1	2013_10063_1:250164221	TMS13F1063P0001	IITA-TMS-IBA980505	IITA-TMS-IBA30572	C1	-0.973	0.063	0.475	0.827	0.296	-0.467	-1.041	NA	-1.939	0.359	-0.148	-0.407	0.073	5.155
1668	2013_10063_10	2013_10063_10:250164230	TMS13F1063P0010	IITA-TMS-IBA980505	IITA-TMS-IBA30572	C1	-1.08	0.271	-0.447	2.674	0.001	0.557	-1.835	NA	NA	0.303	-0.169	-0.403	0.256	-3.929
1669	2013_10063_11	2013_10063_11:250164231	TMS13F1063P0011	IITA-TMS-IBA980505	IITA-TMS-IBA30572	C1	-0.727	-0.316	-0.442	0.904	-0.979	0.535	-0.01	-0.086	-1.977	0.298	-0.182	-0.437	-0.027	1.509
1670	2013_10063_12	2013_10063_12:250164232	TMS13F1063P0012	IITA-TMS-IBA980505	IITA-TMS-IBA30572	C1	1.846	-0.322	-0.314	1.025	0.328	0.507	-0.434	0.508	-1.491	-0.443	-0.192	-0.598	-0.116	-2.286
1671	2013_10063_13	2013_10063_13:250164233	TMS13F1063P0013	IITA-TMS-IBA980505	IITA-TMS-IBA30572	C1	-0.783	0.371	-0.553	0.457	0.483	0.307	-0.491	0.543	-1.939	0.333	-0.108	-0.365	0.076	6.877
1672	2013_10063_14	2013_10063_14:250164234	TMS13F1063P0014	IITA-TMS-IBA980505	IITA-TMS-IBA30572	C1	-0.627	0.018	-0.442	0.236	-1.646	0.535	-0.01	-0.086	0.029	-0.723	-0.225	-0.489	-0.079	0.218
1673	2013_10063_15	2013_10063_15:250164235	TMS13F1063P0015	IITA-TMS-IBA980505	IITA-TMS-IBA30572	C1	-0.691	0.772	0.539	-0.577	-0.187	0.664	-0.638	NA	NA	0.187	-0.437	-0.655	-0.119	4.741
1674	2013_10063_16	2013_10063_16:250164236	TMS13F1063P0016	IITA-TMS-IBA980505	IITA-TMS-IBA30572	C1	1.829	0.063	-0.026	-0.174	-0.705	0.535	-1.041	NA	-1.939	0.359	-0.148	-0.407	-0.192	-3.389
1675	2013_10063_17	2013_10063_17:250164237	TMS13F1063P0017	IITA-TMS-IBA980505	IITA-TMS-IBA30572	C1	-0.494	-0.984	0.893	0.904	0.356	0.535	-0.01	0.917	0.029	-1.037	-0.182	-0.437	0.003	-3.634
1676	2013_10063_18	2013_10063_18:250164238	TMS13F1063P0018	IITA-TMS-IBA980505	IITA-TMS-IBA30572	C1	0.309	0.772	-0.462	1.426	-0.187	0.664	-0.638	NA	NA	0.187	-0.437	-0.655	-0.139	NA
1677	2013_10063_20	2013_10063_20:250164240	TMS13F1063P0020	IITA-TMS-IBA980505	IITA-TMS-IBA30572	C1	2.203	0.347	-0.361	0.92	-2.431	0.617	0.466	NA	NA	0.272	-0.248	-0.473	-0.092	NA
1678	2013_10063_21	2013_10063_21:250164241	TMS13F1063P0021	IITA-TMS-IBA980505	IITA-TMS-IBA30572	C1	-0.691	1.774	-0.462	1.426	-0.187	0.664	-0.638	NA	NA	-0.814	-0.437	-0.655	-0.009	0.735
1679	2013_10063_22	2013_10063_22:250164242	TMS13F1063P0022	IITA-TMS-IBA980505	IITA-TMS-IBA30572	C1	1.622	-0.73	0.554	0.672	0.001	0.557	-1.835	NA	NA	0.303	-0.169	-0.403	0.046	4.382
1680	2013_10063_23	2013_10063_23:250164243	TMS13F1063P0023	IITA-TMS-IBA980505	IITA-TMS-IBA30572	C1	2.703	-0.654	-0.361	-5.086	-0.43	0.617	0.466	NA	NA	0.272	-0.248	-0.473	-0.052	NA
1681	2013_10063_24	2013_10063_24:250164244	TMS13F1063P0024	IITA-TMS-IBA980505	IITA-TMS-IBA30572	C1	-0.691	0.772	-0.462	-0.577	-2.189	0.664	-0.638	NA	NA	0.187	-0.437	-0.655	-0.039	-2.169
1682	2013_10063_26	2013_10063_26:250164245	TMS13F1063P0026	IITA-TMS-IBA980505	IITA-TMS-IBA30572	C1	-0.623	-0.438	-0.026	-1.175	-0.705	0.535	0.461	NA	-1.939	0.359	-0.148	-0.407	0.058	-2.606
1683	2013_10063_27	2013_10063_27:250164246	TMS13F1063P0027	IITA-TMS-IBA980505	IITA-TMS-IBA30572	C1	-0.727	-0.984	-0.442	0.236	-2.313	-0.133	-0.01	-0.086	0.029	-0.703	-0.182	-0.437	0.124	-1.196
1684	2013_10063_28	2013_10063_28:250164247	TMS13F1063P0028	IITA-TMS-IBA980505	IITA-TMS-IBA30572	C1	-0.589	0.472	0.02	1.692	-2.342	0.507	-0.434	0.508	0.516	-0.443	-0.192	-0.265	0.048	-6.977
1685	2013_10063_3	2013_10063_3:250164223	TMS13F1063P0003	IITA-TMS-IBA980505	IITA-TMS-IBA30572	C1	-0.691	-0.229	0.539	1.426	-0.187	0.664	-0.638	NA	NA	0.187	-0.437	-0.655	0.081	3.439
1686	2013_10063_4	2013_10063_4:250164224	TMS13F1063P0004	IITA-TMS-IBA980505	IITA-TMS-IBA30572	C1	1.622	-0.73	-0.447	0.672	0.001	0.557	1.168	NA	NA	-0.698	-0.169	-0.403	0.116	NA
1687	2013_10063_5	2013_10063_5:250164225	TMS13F1063P0005	IITA-TMS-IBA980505	IITA-TMS-IBA30572	C1	-0.499	0.347	-0.361	0.92	-0.43	0.617	0.466	NA	NA	0.272	-0.248	-0.473	0.138	0.683
1688	2013_10063_52	2013_10063_52:250164248	TMS13F1063P0052	IITA-TMS-IBA980505	IITA-TMS-IBA30572	C1	-1.08	-0.73	0.554	-3.333	-2.001	0.557	-1.835	NA	NA	-0.698	-0.169	-0.403	0.136	-18.048
1689	2013_10063_53	2013_10063_53:250164249	TMS13F1063P0053	IITA-TMS-IBA980505	IITA-TMS-IBA30572	C1	-0.06	1.021	-0.442	0.236	-2.313	-0.133	-0.01	0.917	-1.977	0.279	-0.225	-0.489	-0.009	-0.483
1690	2013_10063_54	2013_10063_54:250164250	TMS13F1063P0054	IITA-TMS-IBA980505	IITA-TMS-IBA30572	C1	1.079	0.012	0.02	-2.314	-1.007	0.507	-0.434	-1.498	0.516	-1.11	-0.192	-0.265	-0.006	-1.457
1691	2013_10063_55	2013_10063_55:250164251	TMS13F1063P0055	IITA-TMS-IBA980505	IITA-TMS-IBA30572	C1	-0.973	-0.939	-0.526	2.83	-2.707	0.535	0.461	NA	-3.944	0.359	-0.148	-0.407	0.093	-3.007
1692	2013_10063_6	2013_10063_6:250164226	TMS13F1063P0006	IITA-TMS-IBA980505	IITA-TMS-IBA30572	C1	1.31	-0.229	0.539	-4.581	-0.187	0.664	-0.638	NA	NA	-0.814	-0.437	-0.655	-0.069	-1.168
1693	2013_10063_8	2013_10063_8:250164228	TMS13F1063P0008	IITA-TMS-IBA980505	IITA-TMS-IBA30572	C1	-0.727	0.018	-0.442	1.571	-2.313	0.535	-0.01	-0.086	0.029	-0.036	-0.182	-0.437	0.07	-4.202
1694	2013_10063_9	2013_10063_9:250251356	TMS13F1063P0009	IITA-TMS-IBA980505	IITA-TMS-IBA30572	C1	0.23	0.144	-0.239	1.266	-1.839	0.439	-0.01	-0.347	0.842	-0.327	-0.054	-0.384	0.039	0.174
1695	2013_10064_1	2013_10064_1:250164252	TMS13F1064P0001	IITA-TMS-IBA980505	IITA-TMS-IBA980510	C1	-0.589	-0.322	0.354	1.692	-2.342	0.507	0.234	-1.498	-1.491	0.225	-0.192	-0.265	-0.019	-6.575
1696	2013_10064_10	2013_10064_10:250164261	TMS13F1064P0010	IITA-TMS-IBA980505	IITA-TMS-IBA980510	C1	-0.691	-0.229	0.539	1.426	-0.187	0.664	-0.638	NA	NA	0.187	-0.437	0.346	0.011	-2.97
1697	2013_10064_11	2013_10064_11:250164262	TMS13F1064P0011	IITA-TMS-IBA980505	IITA-TMS-IBA980510	C1	1.222	0.271	-0.447	-3.333	-2.001	0.557	1.168	NA	NA	0.303	-0.169	0.597	-0.074	-2.928
1698	2013_10064_12	2013_10064_12:250164263	TMS13F1064P0012	IITA-TMS-IBA980505	IITA-TMS-IBA980510	C1	-0.799	-0.654	0.64	0.92	-2.431	0.617	0.466	NA	NA	0.272	-0.248	-0.473	-0.032	-2.822
1699	2013_10064_13	2013_10064_13:250164264	TMS13F1064P0013	IITA-TMS-IBA980505	IITA-TMS-IBA980510	C1	-0.691	-1.23	0.539	1.426	-0.187	0.664	1.364	NA	NA	0.187	0.565	-0.655	-0.009	-9.18
1700	2013_10064_14	2013_10064_14:250164265	TMS13F1064P0014	IITA-TMS-IBA980505	IITA-TMS-IBA980510	C1	-0.079	0.271	-0.447	2.674	-2.001	0.557	1.168	NA	NA	0.303	0.832	-0.403	-0.084	-2.727
1701	2013_10064_15	2013_10064_15:250164266	TMS13F1064P0015	IITA-TMS-IBA980505	IITA-TMS-IBA980510	C1	-0.799	0.347	-0.361	0.92	-0.43	-1.385	0.466	NA	NA	-0.729	-0.248	-0.473	0.028	NA
1702	2013_10064_16	2013_10064_16:250164267	TMS13F1064P0016	IITA-TMS-IBA980505	IITA-TMS-IBA980510	C1	2.011	-0.229	0.539	-0.577	-4.191	0.664	-0.638	NA	NA	0.187	-0.437	-0.655	0.141	-0.667
1703	2013_10064_17	2013_10064_17:250164268	TMS13F1064P0017	IITA-TMS-IBA980505	IITA-TMS-IBA980510	C1	-1.08	0.271	0.554	2.674	-2.001	0.557	-0.834	NA	NA	0.303	-0.169	-0.403	-0.255	NA
1704	2013_10064_18	2013_10064_18:250164269	TMS13F1064P0018	IITA-TMS-IBA980505	IITA-TMS-IBA980510	C1	2.503	-0.654	-0.361	0.92	-2.431	0.617	-2.537	NA	NA	0.272	-0.248	-0.473	-0.072	-2.922
1705	2013_10064_19	2013_10064_19:250164270	TMS13F1064P0019	IITA-TMS-IBA980505	IITA-TMS-IBA980510	C1	-0.691	-0.229	-0.462	1.426	-2.189	0.664	-0.638	NA	NA	0.187	-0.437	-0.655	-0.059	2.939
1706	2013_10064_2	2013_10064_2:250164253	TMS13F1064P0002	IITA-TMS-IBA980505	IITA-TMS-IBA980510	C1	-0.807	-0.73	0.531	1.281	0.261	0.63	0.397	NA	NA	0.115	-0.118	-0.336	-0.105	4.19
1707	2013_10064_20	2013_10064_20:250164271	TMS13F1064P0020	IITA-TMS-IBA980505	IITA-TMS-IBA980510	C1	-1.08	-0.73	0.554	-3.333	-2.001	0.557	1.168	NA	NA	0.303	-0.169	-0.403	-0.014	0.977
1708	2013_10064_21	2013_10064_21:250164272	TMS13F1064P0021	IITA-TMS-IBA980505	IITA-TMS-IBA980510	C1	1.074	-0.65	-0.442	0.236	-2.313	0.535	-0.01	-0.086	0.029	0.298	-0.182	-0.437	0.027	-2.064
1709	2013_10064_22	2013_10064_22:250164273	TMS13F1064P0022	IITA-TMS-IBA980505	IITA-TMS-IBA980510	C1	-0.691	0.772	-0.462	-4.581	-4.191	0.664	-0.638	NA	NA	0.187	-0.437	-0.655	-0.009	0.635
1710	2013_10064_23	2013_10064_23:250164274	TMS13F1064P0023	IITA-TMS-IBA980505	IITA-TMS-IBA980510	C1	-1.08	0.271	-0.447	-3.333	-2.001	0.557	-0.834	NA	NA	0.303	0.832	-0.403	0.036	4.182
1711	2013_10064_26	2013_10064_26:250164277	TMS13F1064P0026	IITA-TMS-IBA980505	IITA-TMS-IBA980510	C1	-0.807	0.271	-0.277	-2.357	0.261	0.63	0.397	NA	NA	0.334	0.251	-0.336	-0.114	7.158
1712	2013_10064_27	2013_10064_27:250164278	TMS13F1064P0027	IITA-TMS-IBA980505	IITA-TMS-IBA980510	C1	2.203	-0.654	-0.361	-1.082	-0.43	0.617	-2.537	NA	NA	-0.729	-0.248	-0.473	0.088	-6.627
1713	2013_10064_28	2013_10064_28:250164279	TMS13F1064P0028	IITA-TMS-IBA980505	IITA-TMS-IBA980510	C1	-0.691	0.772	0.539	1.426	-0.187	0.664	-0.638	NA	NA	0.187	-0.437	-0.655	-0.029	-9.581
1714	2013_10064_29	2013_10064_29:250164280	TMS13F1064P0029	IITA-TMS-IBA980505	IITA-TMS-IBA980510	C1	0.622	-0.73	0.554	2.674	-2.001	0.557	-1.835	NA	NA	0.303	-0.169	0.597	0.106	5.283
1715	2013_10064_30	2013_10064_30:250164281	TMS13F1064P0030	IITA-TMS-IBA980505	IITA-TMS-IBA980510	C1	NA	NA	NA	NA	NA	NA	NA	NA	NA	NA	NA	NA	NA	NA
1716	2013_10064_31	2013_10064_31:250164282	TMS13F1064P0031	IITA-TMS-IBA980505	IITA-TMS-IBA980510	C1	-0.589	0.012	0.02	1.692	0.328	0.507	-0.434	0.508	-1.491	-0.777	-0.192	-0.265	0.008	-4.103
1717	2013_10064_32	2013_10064_32:250164283	TMS13F1064P0032	IITA-TMS-IBA980505	IITA-TMS-IBA980510	C1	1.529	0.063	-0.526	1.829	-2.707	0.535	0.461	NA	0.067	0.359	-0.148	-0.407	-0.027	-1.004
1718	2013_10064_34	2013_10064_34:250164285	TMS13F1064P0034	IITA-TMS-IBA980505	IITA-TMS-IBA980510	C1	-0.589	-0.029	0.688	1.025	0.328	0.507	-0.434	0.508	-1.491	0.225	-0.192	-0.265	0.031	-7.71
1719	2013_10064_35	2013_10064_35:250164286	TMS13F1064P0035	IITA-TMS-IBA980505	IITA-TMS-IBA980510	C1	-1.08	0.271	0.554	-3.333	-2.001	-1.445	-1.835	NA	NA	0.303	-0.169	-0.403	0.066	3.881
1720	2013_10064_36	2013_10064_36:250164287	TMS13F1064P0036	IITA-TMS-IBA980505	IITA-TMS-IBA980510	C1	1.202	-0.654	-0.361	0.92	-2.431	0.617	0.466	NA	NA	0.272	-0.248	-0.473	0.168	-13.136
1721	2013_10064_37	2013_10064_37:250164288	TMS13F1064P0037	IITA-TMS-IBA980505	IITA-TMS-IBA980510	C1	NA	NA	0.539	1.426	-4.191	NA	NA	NA	NA	NA	NA	NA	NA	NA
1722	2013_10064_38	2013_10064_38:250164289	TMS13F1064P0038	IITA-TMS-IBA980505	IITA-TMS-IBA980510	C1	-0.331	-0.479	0.467	-2.126	-2.694	0.462	0.117	-1.114	-2.801	0.298	-0.121	-0.39	0.037	-3.267
1723	2013_10064_39	2013_10064_39:250164290	TMS13F1064P0039	IITA-TMS-IBA980505	IITA-TMS-IBA980510	C1	NA	NA	NA	NA	NA	NA	NA	NA	NA	NA	NA	NA	NA	NA
1724	2013_10064_4	2013_10064_4:250164255	TMS13F1064P0004	IITA-TMS-IBA980505	IITA-TMS-IBA980510	C1	-0.691	-1.23	0.539	1.426	-0.187	0.664	-0.638	NA	NA	0.187	-0.437	-0.655	-0.099	NA
1725	2013_10064_40	2013_10064_40:250164291	TMS13F1064P0040	IITA-TMS-IBA980505	IITA-TMS-IBA980510	C1	-0.691	0.772	-0.462	1.426	-2.189	0.664	-0.638	NA	NA	0.187	-0.437	-0.655	0.001	-1.168
1726	2013_10064_41	2013_10064_41:250164292	TMS13F1064P0041	IITA-TMS-IBA980505	IITA-TMS-IBA980510	C1	-1.08	-0.73	-0.447	-3.333	0.001	0.557	-1.835	NA	NA	0.303	0.832	0.597	-0.104	1.979
1727	2013_10064_42	2013_10064_42:250164293	TMS13F1064P0042	IITA-TMS-IBA980505	IITA-TMS-IBA980510	C1	1.708	-0.65	-0.442	-1.099	-2.981	0.535	-1.012	-0.086	0.029	0.298	-0.182	-0.437	0.154	-3.534
1728	2013_10064_43	2013_10064_43:250164294	TMS13F1064P0043	IITA-TMS-IBA980505	IITA-TMS-IBA980510	C1	-0.691	-0.229	0.539	1.426	-2.189	0.664	-0.638	NA	NA	0.187	0.565	-0.655	-0.029	NA
1729	2013_10064_44	2013_10064_44:250164295	TMS13F1064P0044	IITA-TMS-IBA980505	IITA-TMS-IBA980510	C1	2.423	NA	0.554	-3.333	-4.002	0.557	-1.835	NA	NA	0.303	-0.169	-0.403	0.046	NA
1730	2013_10064_5	2013_10064_5:250164256	TMS13F1064P0005	IITA-TMS-IBA980505	IITA-TMS-IBA980510	C1	1.478	-0.479	-0.392	1.024	-2.131	0.462	-0.578	-0.347	-2.886	0.298	0.082	-0.39	-0.124	0.867
1731	2013_10064_6	2013_10064_6:250164257	TMS13F1064P0006	IITA-TMS-IBA980505	IITA-TMS-IBA980510	C1	-0.799	NA	NA	NA	NA	NA	NA	NA	NA	NA	NA	NA	NA	NA
1732	2013_10064_7	2013_10064_7:250164258	TMS13F1064P0007	IITA-TMS-IBA980505	IITA-TMS-IBA980510	C1	-0.691	-0.229	-0.462	1.426	-2.189	0.664	1.364	NA	NA	NA	NA	NA	NA	NA
1733	2013_10064_8	2013_10064_8:250164259	TMS13F1064P0008	IITA-TMS-IBA980505	IITA-TMS-IBA980510	C1	NA	NA	NA	NA	NA	NA	NA	NA	NA	NA	NA	NA	NA	NA
1734	2013_10069_1	2013_10069_1:250164130	TMS13F1069P0001	IITA-TMS-IBA982101	IITA-TMS-IBA011412	C1	1.923	-0.73	-0.447	2.674	4.004	0.557	-1.835	NA	NA	-0.698	-0.169	-0.403	-0.024	-4.93
1735	2013_10069_10	2013_10069_10:250164139	TMS13F1069P0010	IITA-TMS-IBA982101	IITA-TMS-IBA011412	C1	-0.807	-0.73	0.135	1.281	3.095	-0.581	-0.505	NA	NA	-0.888	-0.118	-0.336	-0.068	6.822
1736	2013_10069_12	2013_10069_12:250164141	TMS13F1069P0012	IITA-TMS-IBA982101	IITA-TMS-IBA011412	C1	0.309	-0.229	0.539	-0.577	3.817	-1.338	-0.638	NA	NA	0.187	-0.437	-0.655	0.141	-5.675
1737	2013_10069_13	2013_10069_13:250164142	TMS13F1069P0013	IITA-TMS-IBA982101	IITA-TMS-IBA011412	C1	1.923	-0.73	0.554	0.672	4.004	0.557	1.168	NA	NA	0.303	-0.169	-0.403	-0.164	5.483
1738	2013_10069_14	2013_10069_14:250164143	TMS13F1069P0014	IITA-TMS-IBA982101	IITA-TMS-IBA011412	C1	-0.494	-0.984	0.56	1.571	3.025	-1.468	-0.01	0.917	-1.977	0.298	-0.182	-0.437	0.08	4.715
1739	2013_10069_15	2013_10069_15:250164144	TMS13F1069P0015	IITA-TMS-IBA982101	IITA-TMS-IBA011412	C1	-0.691	-0.229	0.539	-0.577	3.817	-1.338	-0.638	NA	NA	-0.814	-0.437	-0.655	-0.059	-2.269
1740	2013_10069_16	2013_10069_16:250164145	TMS13F1069P0016	IITA-TMS-IBA982101	IITA-TMS-IBA011412	C1	-0.379	-0.73	0.554	0.672	4.004	0.557	-1.835	NA	NA	0.303	-0.169	-0.403	0.086	5.483
1741	2013_10069_17	2013_10069_17:250164146	TMS13F1069P0017	IITA-TMS-IBA982101	IITA-TMS-IBA011412	C1	-0.799	-0.654	0.64	0.92	3.574	0.617	0.466	NA	NA	0.272	0.753	-0.473	-0.122	-2.221
1742	2013_10069_18	2013_10069_18:250164147	TMS13F1069P0018	IITA-TMS-IBA982101	IITA-TMS-IBA011412	C1	2.311	-0.229	-0.462	1.426	3.817	0.664	-0.638	NA	NA	-0.814	-0.437	-0.655	0.011	-1.268
1743	2013_10069_19	2013_10069_19:250164148	TMS13F1069P0019	IITA-TMS-IBA982101	IITA-TMS-IBA011412	C1	1.923	0.271	-0.447	2.674	4.004	0.557	-1.835	NA	NA	0.303	-0.169	-0.403	-0.014	4.182
1744	2013_10069_2	2013_10069_2:250164131	TMS13F1069P0002	IITA-TMS-IBA982101	IITA-TMS-IBA011412	C1	-0.799	-0.654	0.64	0.92	3.574	0.617	0.466	NA	NA	-0.729	-0.248	-0.473	-0.002	2.686
1745	2013_10069_20	2013_10069_20:250164149	TMS13F1069P0020	IITA-TMS-IBA982101	IITA-TMS-IBA011412	C1	-0.799	-0.654	0.64	0.92	3.574	-1.385	0.466	NA	NA	-0.729	-0.248	-0.473	0.048	0.383
1746	2013_10069_21	2013_10069_21:250164150	TMS13F1069P0021	IITA-TMS-IBA982101	IITA-TMS-IBA011412	C1	-0.589	-0.656	1.022	-0.978	2.664	-1.496	-0.434	0.508	-1.491	-0.443	0.142	-0.598	0.091	0.004
1747	2013_10069_22	2013_10069_22:250164151	TMS13F1069P0022	IITA-TMS-IBA982101	IITA-TMS-IBA011412	C1	1.923	NA	NA	NA	NA	NA	NA	NA	NA	NA	NA	NA	NA	NA
1748	2013_10069_23	2013_10069_23:250164152	TMS13F1069P0023	IITA-TMS-IBA982101	IITA-TMS-IBA011412	C1	1.903	0.347	0.64	0.92	3.574	0.617	0.466	NA	NA	-0.729	-0.248	-0.473	-0.182	NA
1749	2013_10069_24	2013_10069_24:250164153	TMS13F1069P0024	IITA-TMS-IBA982101	IITA-TMS-IBA011412	C1	-0.564	-0.802	1.063	-0.488	2.642	-1.551	-0.388	0.416	-1.491	-0.582	-0.132	-0.486	0.109	0.71
1750	2013_10069_25	2013_10069_25:250164154	TMS13F1069P0025	IITA-TMS-IBA982101	IITA-TMS-IBA011412	C1	-1.08	-0.73	0.554	0.672	4.004	0.557	-1.835	NA	NA	0.303	-0.169	-0.403	-0.195	NA
1751	2013_10069_3	2013_10069_3:250164132	TMS13F1069P0003	IITA-TMS-IBA982101	IITA-TMS-IBA011412	C1	-0.691	-0.229	0.539	-0.577	3.817	-1.338	-0.638	NA	NA	0.187	0.565	-0.655	-0.019	-0.467
1752	2013_10069_4	2013_10069_4:250164133	TMS13F1069P0004	IITA-TMS-IBA982101	IITA-TMS-IBA011412	C1	-0.079	-0.73	0.554	2.674	4.004	-1.445	1.168	NA	NA	0.303	-0.169	-0.403	-0.034	1.478
1753	2013_10069_5	2013_10069_5:250164134	TMS13F1069P0005	IITA-TMS-IBA982101	IITA-TMS-IBA011412	C1	-0.799	-0.654	0.64	0.92	3.574	-1.385	0.466	NA	NA	0.272	-0.248	-0.473	0.068	0.182
1754	2013_10069_6	2013_10069_6:250164135	TMS13F1069P0006	IITA-TMS-IBA982101	IITA-TMS-IBA011412	C1	-0.691	-1.23	0.539	-0.577	3.817	-1.338	-0.638	NA	NA	0.187	-0.437	-0.655	0.041	-0.266
1755	2013_10069_8	2013_10069_8:250164137	TMS13F1069P0008	IITA-TMS-IBA982101	IITA-TMS-IBA011412	C1	1.903	-0.654	0.64	0.92	3.574	-1.385	0.466	NA	NA	-0.729	-0.248	-0.473	0.028	7.593
1756	2013_10069_9	2013_10069_9:250164138	TMS13F1069P0009	IITA-TMS-IBA982101	IITA-TMS-IBA011412	C1	1.01	-0.229	0.539	-4.581	3.817	-1.338	-0.638	NA	NA	-0.814	-0.437	-0.655	-0.029	-4.473
1757	2013_10084_1	2013_10084_1:250164718	TMS13F1084P0001	IITA-TMS-IBA020285	IITA-TMS-IBA930007	C1	-0.589	0.68	-0.648	1.025	2.997	-1.496	4.24	-1.498	1.519	0.225	-0.192	-0.598	0.105	-2.801
1758	2013_10084_10	2013_10084_10:250164727	TMS13F1084P0010	IITA-TMS-IBA020285	IITA-TMS-IBA930007	C1	1.879	-0.991	0.688	-3.649	2.664	-0.828	3.573	0.508	-3.497	0.225	-0.192	-0.598	0.004	-3.769
1759	2013_10084_11	2013_10084_11:250164728	TMS13F1084P0011	IITA-TMS-IBA020285	IITA-TMS-IBA930007	C1	0.585	0.022	-0.392	1.593	2.746	-0.68	-0.346	-1.099	-2.289	0.298	-0.121	-0.39	0.155	3.455
1760	2013_10084_12	2013_10084_12:250164729	TMS13F1084P0012	IITA-TMS-IBA020285	IITA-TMS-IBA930007	C1	-0.799	0.347	-0.361	0.92	3.574	-1.385	0.466	NA	NA	0.272	-0.248	-0.473	0.168	-4.023
1761	2013_10084_13	2013_10084_13:250164730	TMS13F1084P0013	IITA-TMS-IBA020285	IITA-TMS-IBA930007	C1	1.98	0.012	0.02	-0.978	2.664	-0.828	-0.434	-1.498	-3.497	0.225	-0.192	-0.598	0.038	-0.906
1762	2013_10084_14	2013_10084_14:250164731	TMS13F1084P0014	IITA-TMS-IBA020285	IITA-TMS-IBA930007	C1	-0.973	-0.438	-0.526	1.829	-1.706	0.535	0.461	NA	1.07	0.359	-0.148	-0.407	0.063	0.248
1763	2013_10084_15	2013_10084_15:250164733	TMS13F1084P0015	IITA-TMS-IBA020285	IITA-TMS-IBA930007	C1	1.375	0.687	0.56	0.236	0.356	0.535	0.657	-0.086	-1.977	0.298	-0.182	-0.437	0.017	-3.968
1764	2013_10084_16	2013_10084_16:250164734	TMS13F1084P0016	IITA-TMS-IBA020285	IITA-TMS-IBA930007	C1	1.879	0.012	-0.648	0.357	0.328	0.507	-0.434	-1.498	-3.497	0.225	-0.192	-0.598	-0.022	1.006
1765	2013_10084_17	2013_10084_17:250164735	TMS13F1084P0017	IITA-TMS-IBA020285	IITA-TMS-IBA930007	C1	1.529	1.065	0.475	0.827	3.298	-1.468	3.465	NA	-3.944	0.359	-0.148	0.094	0.128	-0.453
1766	2013_10084_19	2013_10084_19:250164737	TMS13F1084P0019	IITA-TMS-IBA020285	IITA-TMS-IBA930007	C1	0.009	0.772	-0.462	1.426	-2.189	0.664	-0.638	NA	NA	0.187	-0.437	-0.655	0.151	-3.872
1767	2013_10084_2	2013_10084_2:250164719	TMS13F1084P0002	IITA-TMS-IBA020285	IITA-TMS-IBA930007	C1	-0.973	-0.438	-0.526	-2.176	0.296	0.535	-1.041	NA	1.07	-0.141	-0.148	0.594	-0.027	-2.506
1768	2013_10084_20	2013_10084_20:250164738	TMS13F1084P0020	IITA-TMS-IBA020285	IITA-TMS-IBA930007	C1	1.923	0.271	-0.447	-3.333	-2.001	0.557	-1.835	NA	NA	NA	NA	NA	NA	NA
1769	2013_10084_21	2013_10084_21:250164739	TMS13F1084P0021	IITA-TMS-IBA020285	IITA-TMS-IBA930007	C1	-0.675	0.001	-0.487	-1.327	1.71	-1.291	-0.084	-0.959	-0.449	0.278	0.027	0.938	0.1	1.086
1770	2013_10084_22	2013_10084_22:250164740	TMS13F1084P0022	IITA-TMS-IBA020285	IITA-TMS-IBA930007	C1	-0.691	0.772	-0.462	1.426	3.817	-1.338	3.366	NA	NA	0.187	-0.437	-0.655	-0.149	-1.168
1771	2013_10084_23	2013_10084_23:250164741	TMS13F1084P0023	IITA-TMS-IBA020285	IITA-TMS-IBA930007	C1	-1.08	0.271	-0.447	2.674	4.004	-1.445	1.168	NA	NA	0.303	-0.169	-0.403	0.376	-3.228
1772	2013_10084_24	2013_10084_24:250164742	TMS13F1084P0024	IITA-TMS-IBA020285	IITA-TMS-IBA930007	C1	1.041	-0.316	-0.108	0.236	2.692	-0.8	2.66	-2.093	1.032	-0.369	-0.182	-0.437	0.214	-3.567
1773	2013_10084_25	2013_10084_25:250164743	TMS13F1084P0025	IITA-TMS-IBA020285	IITA-TMS-IBA930007	C1	0.309	0.772	-0.462	1.426	-0.187	0.664	-0.638	NA	NA	0.187	-0.437	-0.655	0.111	-0.066
1774	2013_10084_26	2013_10084_26:250164744	TMS13F1084P0026	IITA-TMS-IBA020285	IITA-TMS-IBA930007	C1	1.923	0.271	0.554	0.672	0.001	0.557	-1.835	NA	NA	0.303	-0.169	0.597	-0.124	-5.631
1775	2013_10084_3	2013_10084_3:250251380	TMS13F1084P0003	IITA-TMS-IBA020285	IITA-TMS-IBA930007	C1	0.096	0.267	-0.239	-1.915	2.304	-1.327	-0.575	-0.347	-1.288	-0.126	-0.008	-0.384	0.018	-2.899
1776	2013_10084_4	2013_10084_4:250164721	TMS13F1084P0004	IITA-TMS-IBA020285	IITA-TMS-IBA930007	C1	-0.691	-0.229	-0.462	-2.579	-3.19	0.664	-0.638	NA	NA	0.187	-0.437	0.346	0.051	-4.573
1777	2013_10084_5	2013_10084_5:250164722	TMS13F1084P0005	IITA-TMS-IBA020285	IITA-TMS-IBA930007	C1	1.622	0.271	-0.447	-3.333	0.001	-1.445	-0.834	NA	NA	-0.698	-0.169	0.597	-0.074	4.883
1778	2013_10084_7	2013_10084_7:250164724	TMS13F1084P0007	IITA-TMS-IBA020285	IITA-TMS-IBA930007	C1	0.945	0.012	0.02	1.025	2.664	-1.496	3.573	0.508	-1.491	-0.109	-0.192	-0.598	0.091	-7.51
1779	2013_10084_9	2013_10084_9:250164726	TMS13F1084P0009	IITA-TMS-IBA020285	IITA-TMS-IBA930007	C1	1.508	-0.316	-0.442	-1.099	3.025	-1.468	2.66	-2.093	-1.977	0.298	-0.182	-0.437	-0.027	1.943
1780	2013_10086_1	2013_10086_1:250164327	TMS13F1086P0001	IITA-TMS-IBA020285	IITA-TMS-IBA970466	C1	2.311	NA	NA	NA	NA	NA	NA	NA	NA	NA	NA	NA	NA	NA
1781	2013_10086_2	2013_10086_2:250164328	TMS13F1086P0002	IITA-TMS-IBA020285	IITA-TMS-IBA970466	C1	0.178	0.063	-0.526	-0.174	2.798	-1.468	-1.041	NA	0.067	-1.142	-0.148	-0.407	0.233	-7.364
1782	2013_10086_4	2013_10086_4:250164330	TMS13F1086P0004	IITA-TMS-IBA020285	IITA-TMS-IBA970466	C1	-0.589	0.012	-0.648	-0.311	2.997	-0.828	-0.434	-1.498	-3.497	0.225	-0.192	-0.598	0.071	-3.369
1783	2013_10086_5	2013_10086_5:250164331	TMS13F1086P0005	IITA-TMS-IBA020285	IITA-TMS-IBA970466	C1	1.379	0.063	-0.526	-0.174	-1.706	0.535	0.461	NA	1.07	0.359	-0.148	-0.407	-0.072	-4.609
1784	2013_10086_6	2013_10086_6:250164332	TMS13F1086P0006	IITA-TMS-IBA020285	IITA-TMS-IBA970466	C1	-0.252	-0.079	-0.552	-0.267	-1.747	0.472	-0.159	-0.775	-1.977	0.053	-0.011	-0.426	0.027	-2.498
1785	2013_10119_1	2013_10119_1:250164333	TMS13F1119P0001	IITA-TMS-IBA070025	IITA-TMS-IBA930007	C1	1.175	0.687	-0.108	-0.431	-0.311	-0.133	-0.01	0.917	0.029	0.298	0.486	-0.437	-0.087	4.125
1786	2013_10119_2	2013_10119_2:250164334	TMS13F1119P0002	IITA-TMS-IBA070025	IITA-TMS-IBA930007	C1	-0.356	0.346	-0.648	1.025	0.328	0.507	0.234	0.508	-1.491	0.225	-0.192	-0.598	-0.039	3.144
1787	2013_10119_3	2013_10119_3:250164335	TMS13F1119P0003	IITA-TMS-IBA070025	IITA-TMS-IBA930007	C1	0.879	-0.438	-0.526	0.827	0.296	0.535	0.461	NA	-1.939	0.359	0.352	-0.407	-0.052	-1.955
1788	2013_10119_4	2013_10119_4:250164336	TMS13F1119P0004	IITA-TMS-IBA070025	IITA-TMS-IBA930007	C1	-0.727	0.353	-0.442	1.571	0.356	0.535	-0.01	0.917	1.032	0.279	-0.225	-0.489	0.097	3.574
1789	2013_10119_5	2013_10119_5:250164337	TMS13F1119P0005	IITA-TMS-IBA070025	IITA-TMS-IBA930007	C1	-0.691	-1.23	0.539	1.426	3.817	-1.338	5.369	NA	NA	0.187	-0.437	-0.655	-0.099	NA
1790	2013_10119_6	2013_10119_6:250164338	TMS13F1119P0006	IITA-TMS-IBA070025	IITA-TMS-IBA930007	C1	-0.973	1.065	-0.526	0.827	0.296	0.535	-1.041	NA	1.07	0.359	0.352	-0.407	-0.007	2.702
1791	2013_10119_7	2013_10119_7:250164339	TMS13F1119P0007	IITA-TMS-IBA070025	IITA-TMS-IBA930007	C1	-0.494	0.018	-0.442	1.571	3.025	-1.468	2.994	-0.086	1.032	0.298	0.152	-0.437	0.107	-5.437
1792	2013_10119_8	2013_10119_8:250164340	TMS13F1119P0008	IITA-TMS-IBA070025	IITA-TMS-IBA930007	C1	-0.691	-0.229	-0.462	1.426	3.817	-1.338	-0.638	NA	NA	0.187	-0.437	0.346	-0.019	-1.067
1793	2013_10120_2	2013_10120_2:250164342	TMS13F1120P0002	IITA-TMS-IBA070025	IITA-TMS-IBA980002	C1	0.078	-0.322	1.022	1.025	1.662	-0.828	-0.434	0.508	-1.491	0.225	0.142	-0.598	-0.016	-1.899
1794	2013_10120_4	2013_10120_4:250164344	TMS13F1120P0004	IITA-TMS-IBA070025	IITA-TMS-IBA980002	C1	-0.494	0.018	0.226	1.571	-2.981	-0.133	-0.01	-0.086	-1.977	0.298	-0.182	-0.437	0.073	2.912
1795	2013_10120_5	2013_10120_5:250164345	TMS13F1120P0005	IITA-TMS-IBA070025	IITA-TMS-IBA980002	C1	-0.691	-1.23	0.539	1.426	-3.19	0.664	1.364	NA	NA	0.187	0.565	0.346	0.031	NA
1796	2013_10120_6	2013_10120_6:250164346	TMS13F1120P0006	IITA-TMS-IBA070025	IITA-TMS-IBA980002	C1	0.028	-0.438	0.976	-3.178	0.296	0.535	-1.041	NA	-1.939	-0.141	-0.148	-0.407	0.018	-1.555
1797	2013_10120_7	2013_10120_7:250164347	TMS13F1120P0007	IITA-TMS-IBA070025	IITA-TMS-IBA980002	C1	-0.799	0.347	-0.361	0.92	-0.43	-1.385	0.466	NA	NA	0.272	-0.248	-0.473	0.208	-4.524
1798	2013_10120_8	2013_10120_8:250164349	TMS13F1120P0008	IITA-TMS-IBA070025	IITA-TMS-IBA980002	C1	-0.589	0.012	-0.648	-0.311	2.664	-0.828	0.234	-1.498	-3.497	-0.109	0.142	-0.598	-0.002	-0.263
1799	2013_10120_9	2013_10120_9:250164350	TMS13F1120P0009	IITA-TMS-IBA070025	IITA-TMS-IBA980002	C1	1.529	1.065	-0.526	-2.176	3.298	-1.468	-1.041	NA	-1.939	0.359	-0.148	-0.407	-0.052	8.21
1800	2013_10122_1	2013_10122_1:250164745	TMS13F1122P0001	IITA-TMS-IBA070025	IITA-TMS-IBA000350	C1	1.942	-0.65	-0.442	0.904	3.025	-1.468	-0.01	0.917	1.032	0.279	-0.225	-0.489	-0.244	8.677
1801	2013_10122_10	2013_10122_10:250164754	TMS13F1122P0010	IITA-TMS-IBA070025	IITA-TMS-IBA000350	C1	-0.799	0.347	0.64	0.92	-2.431	0.617	0.466	NA	NA	-0.729	0.753	2.529	-0.042	NA
1802	2013_10122_11	2013_10122_11:250164755	TMS13F1122P0011	IITA-TMS-IBA070025	IITA-TMS-IBA000350	C1	2.011	-0.229	-0.462	-4.581	3.817	-1.338	-0.638	NA	NA	0.187	-0.437	0.346	-0.179	NA
1803	2013_10122_12	2013_10122_12:250164756	TMS13F1122P0012	IITA-TMS-IBA070025	IITA-TMS-IBA000350	C1	-1.08	0.271	-0.447	-3.333	4.004	-1.445	1.168	NA	NA	NA	NA	NA	NA	NA
1804	2013_10122_2	2013_10122_2:250164746	TMS13F1122P0002	IITA-TMS-IBA070025	IITA-TMS-IBA000350	C1	-0.563	0.223	-0.689	0.721	2.228	-1.55	-0.389	0.803	-1.491	0.273	0.023	-0.486	-0.102	7.033
1805	2013_10122_5	2013_10122_5:250164749	TMS13F1122P0005	IITA-TMS-IBA070025	IITA-TMS-IBA000350	C1	0.793	0.575	-0.693	1.353	-1.708	0.456	-0.388	0.416	1.519	0.273	0.023	-0.4	0.061	7.523
1806	2013_10122_6	2013_10122_6:250164750	TMS13F1122P0006	IITA-TMS-IBA070025	IITA-TMS-IBA000350	C1	1.529	0.564	-0.526	1.829	0.296	0.535	-1.041	NA	0.067	0.359	-0.148	-0.407	-0.077	4.004
1807	2013_10122_8	2013_10122_8:250164752	TMS13F1122P0008	IITA-TMS-IBA070025	IITA-TMS-IBA000350	C1	-0.691	-0.229	0.539	-0.577	3.817	0.664	-1.639	NA	NA	NA	NA	NA	NA	NA
1808	2013_10122_9	2013_10122_9:250164753	TMS13F1122P0009	IITA-TMS-IBA070025	IITA-TMS-IBA000350	C1	-1.08	0.271	-0.447	0.672	0.001	0.557	1.168	NA	NA	0.303	-0.169	-0.403	-0.415	NA
1809	2013_10124_1	2013_10124_1:250164351	TMS13F1124P0001			C1	-0.727	0.353	0.56	0.904	0.356	0.535	-0.01	0.917	0.029	0.298	-0.182	-0.437	0.083	-0.094
1810	2013_10124_4	2013_10124_4:250164354	TMS13F1124P0004			C1	-0.365	-0.09	-0.09	1.608	2.064	-1.27	-0.159	0.429	0.029	0.013	-0.144	-0.414	0.104	1.628
1811	2013_10124_5	2013_10124_5:250164355	TMS13F1124P0005			C1	-0.589	-0.029	0.354	-0.311	-2.342	0.507	-0.434	-1.498	-3.497	0.225	-0.192	-0.598	0.118	3.979
1812	2013_10124_6	2013_10124_6:250164356	TMS13F1124P0006			C1	-0.973	0.564	0.475	-0.174	3.298	-1.468	-0.54	NA	1.07	0.359	-0.148	-0.407	-0.057	0.899
1813	2013_10124_7	2013_10124_7:250164357	TMS13F1124P0007			C1	-0.727	0.353	0.226	2.239	3.025	-0.8	-0.01	-0.086	1.032	0.298	-0.182	-0.437	0.18	2.544
1814	2013_10124_8	2013_10124_8:250164358	TMS13F1124P0008			C1	-0.589	0.012	0.688	0.357	2.997	-0.828	-0.434	0.508	1.519	0.225	-0.192	-0.598	0.084	4.952
1815	2013_10124_9	2013_10124_9:250164359	TMS13F1124P0009			C1	-0.973	0.063	0.475	1.829	2.798	-1.468	0.461	NA	0.067	0.359	-0.148	-0.407	0.083	3.353
1816	2013_10126_1	2013_10126_1:250164360	TMS13F1126P0001			C1	0.507	-0.316	-0.442	0.904	-0.311	0.535	-0.01	0.917	1.032	0.279	-0.225	-0.489	0.061	2.472
1817	2013_10126_2	2013_10126_2:250164361	TMS13F1126P0002			C1	-0.489	0.012	-0.648	1.692	-1.007	-0.16	-0.434	0.508	0.516	0.225	0.142	0.069	0.071	4.78
1818	2013_10126_3	2013_10126_3:250164362	TMS13F1126P0003			C1	-0.807	0.271	-0.277	-1.544	-2.138	0.63	0.397	NA	NA	0.115	-0.118	-0.336	0.064	4.123
1819	2013_10126_4	2013_10126_4:250164363	TMS13F1126P0004			C1	-0.799	0.347	-0.361	0.92	-0.43	-1.385	0.466	NA	NA	-0.729	-0.248	-0.473	0.038	5.189
1820	2013_10126_5	2013_10126_5:250164364	TMS13F1126P0005			C1	2.213	0.346	-0.648	-0.311	0.328	0.507	-0.434	1.511	0.516	-0.443	0.142	0.069	0.181	1.808
1821	2013_10126_6	2013_10126_6:250164365	TMS13F1126P0006			C1	-0.783	0.554	-0.553	1.098	-0.846	0.307	-0.312	1.556	0.067	0.142	-0.108	-0.365	0.192	1.897
1822	2013_10126_7	2013_10126_7:250164366	TMS13F1126P0007			C1	0.707	0.018	-0.442	1.571	-0.979	0.535	-0.01	-0.086	0.029	0.279	-0.225	-0.489	-0.024	-1.284
1823	2013_10139_1	2013_10139_1:250164367	TMS13F1139P0001	TMEB693	TMEB778	C1	0.612	-0.656	0.354	0.357	2.997	-1.496	-0.434	1.511	0.516	-0.443	-0.192	-0.598	-0.089	1.837
1824	2013_10139_10	2013_10139_10:250164376	TMS13F1139P0010	TMEB693	TMEB778	C1	0.278	-0.322	1.022	-0.311	0.328	0.507	-0.434	0.508	0.516	0.225	0.142	-0.598	-0.076	-1.565
1825	2013_10139_11	2013_10139_11:250164377	TMS13F1139P0011	TMEB693	TMEB778	C1	NA	NA	NA	NA	NA	NA	NA	NA	NA	NA	NA	NA	NA	NA
1826	2013_10139_12	2013_10139_12:250164378	TMS13F1139P0012	TMEB693	TMEB778	C1	2.503	-0.654	-0.361	-1.082	3.574	0.617	0.466	NA	NA	-0.729	-0.248	-0.473	-0.262	NA
1827	2013_10139_13	2013_10139_13:250164379	TMS13F1139P0013	TMEB693	TMEB778	C1	1.31	NA	NA	NA	NA	NA	NA	NA	NA	NA	NA	NA	NA	NA
1828	2013_10139_14	2013_10139_14:250164380	TMS13F1139P0014	TMEB693	TMEB778	C1	-0.765	-0.272	0.685	1.877	2.746	-1.54	0.117	0.905	1.483	0.382	0.817	-0.392	-0.352	-7.699
1829	2013_10139_15	2013_10139_15:250164381	TMS13F1139P0015	TMEB693	TMEB778	C1	2.503	-0.654	-0.361	0.92	3.574	0.617	-2.537	NA	NA	-0.729	1.754	-0.473	-0.092	0.683
1830	2013_10139_16	2013_10139_16:250164382	TMS13F1139P0016	TMEB693	TMEB778	C1	-0.589	-1.325	1.022	2.36	2.997	-1.496	-0.434	0.508	1.519	0.238	-0.256	-0.616	-0.265	NA
1831	2013_10139_17	2013_10139_17:250164383	TMS13F1139P0017	TMEB693	TMEB778	C1	0.622	0.271	0.554	2.674	4.004	-1.445	-0.834	NA	NA	-0.698	-0.169	-0.403	-0.034	5.684
1832	2013_10139_18	2013_10139_18:250164384	TMS13F1139P0018	TMEB693	TMEB778	C1	-0.799	-0.654	-0.361	0.92	3.574	-1.385	-2.537	NA	NA	0.272	-0.248	-0.473	-0.002	3.587
1833	2013_10139_19	2013_10139_19:250164385	TMS13F1139P0019	TMEB693	TMEB778	C1	1.31	NA	-0.462	-0.577	3.817	0.664	-0.638	NA	NA	NA	NA	NA	NA	NA
1834	2013_10139_2	2013_10139_2:250164368	TMS13F1139P0002	TMEB693	TMEB778	C1	1.923	0.271	-0.447	2.674	0.001	0.557	-1.835	NA	NA	-0.698	1.833	-0.403	-0.205	2.68
1835	2013_10139_20	2013_10139_20:250164386	TMS13F1139P0020	TMEB693	TMEB778	C1	NA	NA	NA	NA	NA	NA	NA	NA	NA	NA	NA	NA	NA	NA
1836	2013_10139_21	2013_10139_21:250164387	TMS13F1139P0021	TMEB693	TMEB778	C1	-0.799	0.347	-0.361	0.92	3.574	0.617	-2.537	NA	NA	-0.729	-0.248	-0.473	-0.142	4.689
1837	2013_10139_22	2013_10139_22:250164388	TMS13F1139P0022	TMEB693	TMEB778	C1	-0.691	-1.23	0.539	1.426	3.817	-1.338	-0.638	NA	NA	0.187	0.565	0.346	-0.149	NA
1838	2013_10139_23	2013_10139_23:250164389	TMS13F1139P0023	TMEB693	TMEB778	C1	1.072	-0.939	0.521	1.44	2.881	-1.476	0.239	-0.099	0.481	-1.165	-0.149	-0.395	-0.218	1.7
1839	2013_10139_3	2013_10139_3:250164369	TMS13F1139P0003	TMEB693	TMEB778	C1	-0.799	-0.654	0.64	0.92	3.574	-1.385	0.466	NA	NA	-0.729	1.754	-0.473	-0.252	1.384
1840	2013_10139_4	2013_10139_4:250164370	TMS13F1139P0004	TMEB693	TMEB778	C1	0.009	-1.23	0.539	1.426	3.817	-1.338	-1.639	NA	NA	NA	NA	NA	NA	NA
1841	2013_10139_5	2013_10139_5:250164371	TMS13F1139P0005	TMEB693	TMEB778	C1	0.922	0.271	0.554	2.674	0.001	0.557	-1.835	NA	NA	-0.698	-0.169	-0.403	-0.235	1.578
1842	2013_10139_6	2013_10139_6:250164372	TMS13F1139P0006	TMEB693	TMEB778	C1	-0.675	-0.774	0.514	0.674	0.928	-0.114	-0.084	0.718	0.83	-0.582	1.849	-0.424	-0.124	4.149
1843	2013_10139_7	2013_10139_7:250164373	TMS13F1139P0007	TMEB693	TMEB778	C1	-0.691	-0.229	0.539	1.426	3.817	-1.338	-0.638	NA	NA	-0.814	1.566	-0.655	-0.259	NA
1844	2013_10139_8	2013_10139_8:250164374	TMS13F1139P0008	TMEB693	TMEB778	C1	1.622	0.271	0.554	0.672	4.004	-1.445	1.168	NA	NA	-0.698	-0.169	-0.403	-0.245	1.478
1845	2013_10139_9	2013_10139_9:250164375	TMS13F1139P0009	TMEB693	TMEB778	C1	-0.675	0.388	0.808	1.497	2.698	-1.527	-0.084	0.907	0.467	-1.013	1.274	-0.409	-0.122	5.356
1846	2013_10143_1	2013_10143_1:250164391	TMS13F1143P0001	IITA-TMS-ZAR930151	IITA-TMS-IBA020129	C1	0.307	0.262	-0.553	2.465	2.813	-1.224	-0.312	1.329	0.067	0.333	0.121	-0.365	0.07	-2.616
1847	2013_10143_2	2013_10143_2:250164392	TMS13F1143P0002	IITA-TMS-ZAR930151	IITA-TMS-IBA020129	C1	-0.318	0.527	-0.552	-0.666	0.387	0.472	-0.459	1.057	1.032	-0.102	-0.073	-0.346	0.094	1.136
1848	2013_10143_3	2013_10143_3:250251365	TMS13F1143P0003	IITA-TMS-ZAR930151	IITA-TMS-IBA020129	C1	0.063	-0.308	-0.194	-2.204	-1.066	0.467	-0.881	NA	0.18	NA	NA	NA	-0.57	NA
1849	2013_10143_4	2013_10143_4:250164394	TMS13F1143P0004	IITA-TMS-ZAR930151	IITA-TMS-IBA020129	C1	-0.973	0.063	-0.526	-1.175	3.298	-1.468	0.461	NA	1.07	0.359	-0.148	-0.407	-0.037	2.501
1850	2013_10145_1	2013_10145_1:250164616	TMS13F1145P0001	IITA-TMS-IBA961632	TMEB117	C1	1.61	-0.229	-0.462	-0.577	3.817	-1.338	-1.639	NA	NA	-0.814	1.566	-0.655	-0.139	NA
1851	2013_10145_10	2013_10145_10:250164625	TMS13F1145P0010	IITA-TMS-IBA961632	TMEB117	C1	0.078	0.346	-0.648	1.692	0.328	0.507	-0.768	1.511	0.516	0.238	1.748	-0.616	0.071	0.948
1852	2013_10145_12	2013_10145_12:250164627	TMS13F1145P0012	IITA-TMS-IBA961632	TMEB117	C1	2.203	-0.654	-0.361	-1.082	-0.43	0.617	0.466	NA	NA	0.272	1.754	-0.473	-0.142	NA
1853	2013_10145_13	2013_10145_13:250164628	TMS13F1145P0013	IITA-TMS-IBA961632	TMEB117	C1	2.011	-0.229	-0.462	1.426	-0.187	0.664	1.364	NA	NA	0.187	0.565	-0.655	-0.129	-0.066
1854	2013_10145_14	2013_10145_14:250164629	TMS13F1145P0014	IITA-TMS-IBA961632	TMEB117	C1	1.829	0.063	-0.526	-3.178	-1.706	0.535	-1.041	NA	0.067	0.359	-0.148	-0.407	-0.182	5.306
1855	2013_10145_15	2013_10145_15:250164630	TMS13F1145P0015	IITA-TMS-IBA961632	TMEB117	C1	-0.727	-0.316	-0.108	1.571	0.356	0.535	-0.01	-0.086	0.029	0.298	0.152	-0.437	0.107	1.208
1856	2013_10145_16	2013_10145_16:250164631	TMS13F1145P0016	IITA-TMS-IBA961632	TMEB117	C1	1.646	0.012	-0.648	1.025	0.328	0.507	-0.1	0.508	-1.491	0.244	0.933	-0.57	0.016	1.243
1857	2013_10145_17	2013_10145_17:250164632	TMS13F1145P0017	IITA-TMS-IBA961632	TMEB117	C1	1.829	0.063	-0.526	-2.176	3.298	-1.468	-1.041	NA	0.067	-0.141	1.855	-0.407	-0.197	1.523
1858	2013_10145_18	2013_10145_18:250164633	TMS13F1145P0018	IITA-TMS-IBA961632	TMEB117	C1	2.903	-0.654	-0.361	0.92	-0.43	0.617	-2.537	NA	NA	0.272	1.754	-0.473	-0.142	NA
1859	2013_10145_19	2013_10145_19:250164634	TMS13F1145P0019	IITA-TMS-IBA961632	TMEB117	C1	-0.391	0.772	-0.462	-0.577	-0.187	-1.338	1.364	NA	NA	0.187	0.565	-0.655	-0.089	1.036
1860	2013_10145_2	2013_10145_2:250164617	TMS13F1145P0002	IITA-TMS-IBA961632	TMEB117	C1	1.679	0.063	-0.526	0.827	2.798	-1.468	0.461	NA	0.067	-0.141	1.855	-0.407	-0.152	5.907
1861	2013_10145_20	2013_10145_20:250164635	TMS13F1145P0020	IITA-TMS-IBA961632	TMEB117	C1	-0.823	-0.939	0.475	1.829	3.298	-1.468	-1.041	NA	0.067	-0.141	-0.148	-0.407	0.058	2.401
1862	2013_10145_21	2013_10145_21:250164636	TMS13F1145P0021	IITA-TMS-IBA961632	TMEB117	C1	2.903	0.347	-0.361	-1.082	-2.431	0.617	0.466	NA	NA	-0.729	-0.248	-0.473	-0.302	NA
1863	2013_10145_22	2013_10145_22:250164637	TMS13F1145P0022	IITA-TMS-IBA961632	TMEB117	C1	2.311	-0.229	0.539	1.426	-0.187	0.664	-1.639	NA	NA	NA	NA	NA	NA	NA
1864	2013_10145_24	2013_10145_24:250164639	TMS13F1145P0024	IITA-TMS-IBA961632	TMEB117	C1	-0.799	-0.654	0.64	0.92	-0.43	-1.385	0.466	NA	NA	0.272	1.754	-0.473	-0.092	NA
1865	2013_10145_25	2013_10145_25:250164640	TMS13F1145P0025	IITA-TMS-IBA961632	TMEB117	C1	-0.691	-0.229	0.539	1.426	3.817	-1.338	1.364	NA	NA	0.187	1.566	-0.655	-0.059	2.939
1866	2013_10145_26	2013_10145_26:250164641	TMS13F1145P0026	IITA-TMS-IBA961632	TMEB117	C1	-0.823	-0.438	-0.526	2.83	0.296	0.535	0.461	NA	1.07	0.359	1.855	-0.407	0.008	2.551
1867	2013_10145_27	2013_10145_27:250164642	TMS13F1145P0027	IITA-TMS-IBA961632	TMEB117	C1	-0.799	-0.654	0.64	0.92	3.574	-1.385	0.466	NA	NA	0.272	-0.248	-0.473	-0.172	NA
1868	2013_10145_28	2013_10145_28:250164643	TMS13F1145P0028	IITA-TMS-IBA961632	TMEB117	C1	-0.691	-0.229	-0.462	-4.581	3.817	-1.338	1.364	NA	NA	0.187	1.566	-0.655	-0.079	3.039
1869	2013_10145_29	2013_10145_29:250164644	TMS13F1145P0029	IITA-TMS-IBA961632	TMEB117	C1	-0.547	-0.73	-0.277	2.479	0.261	0.63	0.397	NA	NA	-0.012	1.894	-0.336	-0.001	5.937
1870	2013_10145_3	2013_10145_3:250164618	TMS13F1145P0003	IITA-TMS-IBA961632	TMEB117	C1	2.203	0.347	-0.361	-1.082	-0.43	0.617	-2.537	NA	NA	0.272	1.754	-0.473	-0.162	NA
1871	2013_10145_30	2013_10145_30:250164645	TMS13F1145P0030	IITA-TMS-IBA961632	TMEB117	C1	-0.799	0.347	-0.361	0.92	3.574	-1.385	0.466	NA	NA	0.272	-0.248	-0.473	-0.042	NA
1872	2013_10145_32	2013_10145_32:250164647	TMS13F1145P0032	IITA-TMS-IBA961632	TMEB117	C1	-0.973	-0.939	0.475	-2.176	2.798	-1.468	0.461	NA	0.067	0.359	-0.148	-0.407	0.018	1.199
1873	2013_10145_33	2013_10145_33:250164648	TMS13F1145P0033	IITA-TMS-IBA961632	TMEB117	C1	0.502	0.347	-0.361	0.92	3.574	-1.385	0.466	NA	NA	0.272	-0.248	-0.473	-0.022	-1.32
1874	2013_10145_34	2013_10145_34:250164649	TMS13F1145P0034	IITA-TMS-IBA961632	TMEB117	C1	-0.589	-0.322	0.354	1.025	2.997	-0.828	0.234	0.508	-1.491	-0.109	0.142	-0.598	0.028	3.578
1875	2013_10145_35	2013_10145_35:250164650	TMS13F1145P0035	IITA-TMS-IBA961632	TMEB117	C1	2.223	0.271	-0.447	2.674	0.001	0.557	-1.835	NA	NA	0.303	1.833	-0.403	-0.415	NA
1876	2013_10145_36	2013_10145_36:250164651	TMS13F1145P0036	IITA-TMS-IBA961632	TMEB117	C1	-0.799	0.347	0.64	-1.082	3.574	-1.385	0.466	NA	NA	0.272	-0.248	-0.473	0.028	3.787
1877	2013_10145_37	2013_10145_37:250164652	TMS13F1145P0037	IITA-TMS-IBA961632	TMEB117	C1	1.61	-0.229	-0.462	1.426	3.817	-1.338	1.364	NA	NA	0.187	1.566	-0.655	-0.249	NA
1878	2013_10145_38	2013_10145_38:250164653	TMS13F1145P0038	IITA-TMS-IBA961632	TMEB117	C1	1.622	0.271	-0.447	-1.331	4.004	-1.445	1.168	NA	NA	0.303	1.833	-0.403	-0.094	1.478
1879	2013_10145_39	2013_10145_39:250164654	TMS13F1145P0039	IITA-TMS-IBA961632	TMEB117	C1	-0.799	-0.654	0.64	-5.086	-0.43	0.617	0.466	NA	NA	0.272	1.754	-0.473	-0.152	-0.518
1880	2013_10145_4	2013_10145_4:250164619	TMS13F1145P0004	IITA-TMS-IBA961632	TMEB117	C1	-0.589	-0.322	-0.648	1.692	2.997	-1.496	0.234	0.508	1.519	0.225	0.142	-0.598	0.084	3.578
1881	2013_10145_40	2013_10145_40:250164655	TMS13F1145P0040	IITA-TMS-IBA961632	TMEB117	C1	-0.589	0.472	-0.648	1.692	2.997	-0.828	0.234	0.508	-1.491	0.225	1.811	-0.598	0.118	5.415
1882	2013_10145_41	2013_10145_41:250164656	TMS13F1145P0041	IITA-TMS-IBA961632	TMEB117	C1	2.223	0.271	-0.447	-1.331	4.004	-1.445	-1.835	NA	NA	0.303	1.833	-0.403	-0.255	0.877
1883	2013_10145_42	2013_10145_42:250164657	TMS13F1145P0042	IITA-TMS-IBA961632	TMEB117	C1	-0.799	0.347	-0.361	0.92	-0.43	0.617	0.466	NA	NA	0.272	1.754	-0.473	-0.092	4.288
1884	2013_10145_43	2013_10145_43:250164658	TMS13F1145P0043	IITA-TMS-IBA961632	TMEB117	C1	0.612	0.346	-0.648	2.36	2.997	-1.496	0.234	0.508	-1.491	0.225	1.811	-0.598	0.011	1.14
1885	2013_10145_44	2013_10145_44:250164659	TMS13F1145P0044	IITA-TMS-IBA961632	TMEB117	C1	-0.176	-0.73	0.333	-2.357	3.095	-1.382	-0.957	NA	NA	-0.104	-0.118	-0.336	-0.091	7.818
1886	2013_10145_45	2013_10145_45:250164660	TMS13F1145P0045	IITA-TMS-IBA961632	TMEB117	C1	1.502	0.347	-0.361	0.92	-0.43	0.617	0.466	NA	NA	0.272	1.754	-0.473	-0.102	NA
1887	2013_10145_5	2013_10145_5:250164620	TMS13F1145P0005	IITA-TMS-IBA961632	TMEB117	C1	-0.807	0.271	-0.277	-1.544	3.095	-1.382	-0.505	NA	NA	0.334	1.469	-0.336	-0.078	6.486
1888	2013_10145_6	2013_10145_6:250164621	TMS13F1145P0006	IITA-TMS-IBA961632	TMEB117	C1	-0.799	-0.654	0.64	0.92	3.574	0.617	-2.537	NA	NA	0.272	1.754	-0.473	-0.142	5.99
1889	2013_10145_7	2013_10145_7:250164622	TMS13F1145P0007	IITA-TMS-IBA961632	TMEB117	C1	-0.589	0.012	-0.648	1.692	0.328	0.507	0.234	0.508	0.516	0.225	1.811	-0.598	-0.143	-0.062
1890	2013_10145_8	2013_10145_8:250164623	TMS13F1145P0008	IITA-TMS-IBA961632	TMEB117	C1	1.445	0.063	-0.478	1.523	0.302	0.528	0.259	0.642	0.452	0.327	1.884	-0.398	-0.073	1.199
1891	2013_10145_9	2013_10145_9:250164624	TMS13F1145P0009	IITA-TMS-IBA961632	TMEB117	C1	-0.145	-0.171	-0.156	-0.936	0.387	0.205	-0.159	0.812	0.029	0.232	-0.073	-0.414	0.043	-0.241
1892	2013_10176_3	2013_10176_3:250251210	TMS13F1176P0003	IITA-TMS-IBA020431	IITA-TMS-IBA960023	C1	-0.36	0.144	-0.314	0.885	2.05	-1.545	-0.034	-1.099	-2.207	0.266	-0.021	-0.371	0.023	5.15
1893	2013_10177_1	2013_10177_1:250164757	TMS13F1177P0001	IITA-TMS-IBA020431	IITA-TMS-IBA011371	C1	2.203	NA	-0.361	-1.082	-0.43	-1.385	0.466	NA	NA	NA	NA	NA	NA	NA
1894	2013_10177_10	2013_10177_10:250164766	TMS13F1177P0010	IITA-TMS-IBA020431	IITA-TMS-IBA011371	C1	0.474	-0.316	-0.108	-0.431	-2.313	0.535	-0.01	-0.086	0.029	-0.723	-0.225	0.512	0.117	0.419
1895	2013_10177_11	2013_10177_11:250164767	TMS13F1177P0011	IITA-TMS-IBA020431	IITA-TMS-IBA011371	C1	1.01	0.772	-0.462	-4.581	-2.189	0.664	-0.638	NA	NA	0.187	-0.437	0.346	-0.149	NA
1896	2013_10177_12	2013_10177_12:250164768	TMS13F1177P0012	IITA-TMS-IBA020431	IITA-TMS-IBA011371	C1	-0.973	0.564	-0.526	1.829	-0.705	0.535	0.461	NA	0.067	-0.141	-0.148	0.594	-0.102	4.805
1897	2013_10177_13	2013_10177_13:250164769	TMS13F1177P0013	IITA-TMS-IBA020431	IITA-TMS-IBA011371	C1	0.04	1.083	-0.331	-0.432	-1.759	0.56	0.085	NA	0.029	0.279	0.276	0.512	0.092	-0.648
1898	2013_10177_14	2013_10177_14:250164770	TMS13F1177P0014	IITA-TMS-IBA020431	IITA-TMS-IBA011371	C1	-0.691	-0.229	0.539	1.426	-2.189	0.664	1.364	NA	NA	0.187	0.565	0.346	0.041	7.446
1899	2013_10177_15	2013_10177_15:250164771	TMS13F1177P0015	IITA-TMS-IBA020431	IITA-TMS-IBA011371	C1	1.679	0.063	-0.526	-1.175	-1.706	0.535	1.963	NA	0.067	-1.142	-0.148	0.594	-0.072	-1.655
1900	2013_10177_2	2013_10177_2:250164758	TMS13F1177P0002	IITA-TMS-IBA020431	IITA-TMS-IBA011371	C1	-0.356	-0.322	0.354	-2.314	0.328	0.507	-0.434	0.508	-1.491	0.225	0.142	1.07	0.054	-7.176
1901	2013_10177_3	2013_10177_3:250164759	TMS13F1177P0003	IITA-TMS-IBA020431	IITA-TMS-IBA011371	C1	-1.08	0.271	0.554	-1.331	-2.001	0.557	1.168	NA	NA	-0.698	-0.169	0.597	0.146	-4.029
1902	2013_10177_4	2013_10177_4:250164760	TMS13F1177P0004	IITA-TMS-IBA020431	IITA-TMS-IBA011371	C1	1.903	1.348	-0.361	-1.082	-0.43	0.617	0.466	NA	NA	-0.729	-0.248	0.528	-0.052	-2.021
1903	2013_10177_5	2013_10177_5:250164761	TMS13F1177P0005	IITA-TMS-IBA020431	IITA-TMS-IBA011371	C1	1.31	0.772	0.539	1.426	-0.187	0.664	-1.639	NA	NA	0.187	0.565	0.346	-0.059	NA
1904	2013_10177_6	2013_10177_6:250164762	TMS13F1177P0006	IITA-TMS-IBA020431	IITA-TMS-IBA011371	C1	1.222	-0.73	0.554	-1.331	-2.001	0.557	1.168	NA	NA	-0.698	-0.169	0.597	0.036	-3.428
1905	2013_10177_7	2013_10177_7:250164763	TMS13F1177P0007	IITA-TMS-IBA020431	IITA-TMS-IBA011371	C1	1.202	0.347	-0.361	-3.084	-0.43	-1.385	0.466	NA	NA	0.272	-0.248	0.528	-0.072	NA
1906	2013_10177_8	2013_10177_8:250164764	TMS13F1177P0008	IITA-TMS-IBA020431	IITA-TMS-IBA011371	C1	-0.589	-0.322	0.354	0.357	-1.007	0.507	0.234	1.511	0.516	0.225	0.142	1.404	-0.009	0.372
1907	2013_10177_9	2013_10177_9:250164765	TMS13F1177P0009	IITA-TMS-IBA020431	IITA-TMS-IBA011371	C1	1.679	0.063	-0.526	0.827	-2.707	0.535	0.461	NA	-1.939	0.359	-0.148	0.594	-0.082	2.601
1908	2013_10184_11	2013_10184_11:250164464	TMS13F1184P0011	IITA-TMS-IBA011412	KALESO	C1	0.309	0.772	-0.462	1.426	3.817	-1.338	1.364	NA	NA	0.187	0.565	0.346	-0.149	6.144
1909	2013_10184_12	2013_10184_12:250164465	TMS13F1184P0012	IITA-TMS-IBA011412	KALESO	C1	-1.08	0.271	-0.447	-1.331	4.004	-1.445	1.168	NA	NA	-0.698	-0.169	0.597	-0.094	6.284
1910	2013_10184_2	2013_10184_2:250164455	TMS13F1184P0002	IITA-TMS-IBA011412	KALESO	C1	-0.356	0.346	0.688	-2.314	2.997	-1.496	0.234	-1.498	-1.491	0.225	-0.192	0.736	-0.019	0.058
1911	2013_10184_3	2013_10184_3:250164456	TMS13F1184P0003	IITA-TMS-IBA011412	KALESO	C1	-1.08	0.271	0.554	-1.331	4.004	-1.445	-0.834	NA	NA	0.303	-0.169	0.597	-0.104	4.782
1912	2013_10184_4	2013_10184_4:250164457	TMS13F1184P0004	IITA-TMS-IBA011412	KALESO	C1	1.903	-0.654	0.64	-3.084	3.574	0.617	0.466	NA	NA	-0.729	-0.248	0.528	-0.052	0.082
1913	2013_10184_5	2013_10184_5:250164458	TMS13F1184P0005	IITA-TMS-IBA011412	KALESO	C1	1.61	-0.229	0.539	1.426	3.817	-1.338	-0.638	NA	NA	-0.814	-0.437	0.346	0.061	1.136
1914	2013_10184_6	2013_10184_6:250164459	TMS13F1184P0006	IITA-TMS-IBA011412	KALESO	C1	0.922	0.271	-0.447	-3.333	4.004	-1.445	1.168	NA	NA	-0.698	-0.169	0.597	-0.054	-3.228
1915	2013_10184_7	2013_10184_7:250164460	TMS13F1184P0007	IITA-TMS-IBA011412	KALESO	C1	-0.799	0.347	0.64	0.92	-4.433	0.617	0.466	NA	NA	-0.729	0.753	2.529	0.168	NA
1916	2013_10184_8	2013_10184_8:250164461	TMS13F1184P0008	IITA-TMS-IBA011412	KALESO	C1	2.011	-1.23	0.539	1.426	3.817	-1.338	-0.638	NA	NA	0.187	-0.437	0.346	-0.079	NA
1917	2013_10184_9	2013_10184_9:250164462	TMS13F1184P0009	IITA-TMS-IBA011412	KALESO	C1	-0.499	0.055	1.109	0.445	2.746	-1.253	-0.346	-0.097	1.483	-0.746	-0.121	0.61	-0.074	-3.352
1918	2013_10221_1	2013_10221_1:250164772	TMS13F1221P0001	IITA-TMS-IBA011412	IITA-TMS-IBA070425	C1	-0.799	0.347	-0.361	0.92	-0.43	0.617	0.466	NA	NA	-1.73	-0.248	0.528	0.309	-3.422
1919	2013_10221_10	2013_10221_10:250164781	TMS13F1221P0010	IITA-TMS-IBA011412	IITA-TMS-IBA070425	C1	-0.799	0.347	-0.361	0.92	-2.431	-1.385	0.466	NA	NA	-1.73	-0.248	0.528	0.168	1.985
1920	2013_10221_11	2013_10221_11:250164782	TMS13F1221P0011	IITA-TMS-IBA011412	IITA-TMS-IBA070425	C1	1.312	-0.656	1.022	-0.978	-1.674	0.507	-0.434	1.511	0.516	-0.763	0.245	1.386	-0.019	3.066
1921	2013_10221_12	2013_10221_12:250164783	TMS13F1221P0012	IITA-TMS-IBA011412	IITA-TMS-IBA070425	C1	-0.379	-0.73	0.554	0.672	-2.001	0.557	-1.835	NA	NA	-0.698	-0.169	0.597	0.066	-2.627
1922	2013_10221_2	2013_10221_2:250164773	TMS13F1221P0002	IITA-TMS-IBA011412	IITA-TMS-IBA070425	C1	-0.589	-0.029	0.354	1.025	-0.34	0.507	-0.434	1.511	1.519	-1.444	-0.192	1.404	0.201	-2.778
1923	2013_10221_3	2013_10221_3:250164774	TMS13F1221P0003	IITA-TMS-IBA011412	IITA-TMS-IBA070425	C1	-0.973	0.063	0.976	1.829	-1.706	0.535	0.461	NA	1.07	0.359	-0.148	1.095	-0.112	4.054
1924	2013_10221_4	2013_10221_4:250164775	TMS13F1221P0004	IITA-TMS-IBA011412	IITA-TMS-IBA070425	C1	2.203	-0.654	0.64	-1.082	-0.43	0.617	-1.536	NA	NA	0.272	-0.248	0.528	-0.072	5.289
1925	2013_10221_5	2013_10221_5:250164776	TMS13F1221P0005	IITA-TMS-IBA011412	IITA-TMS-IBA070425	C1	2.311	-0.229	0.539	1.426	-0.187	0.664	-0.638	NA	NA	-1.815	-0.437	0.346	-0.009	-1.168
1926	2013_10221_6	2013_10221_6:250164777	TMS13F1221P0006	IITA-TMS-IBA011412	IITA-TMS-IBA070425	C1	-1.08	0.271	0.554	0.672	-2.001	-1.445	1.168	NA	NA	-0.698	-0.169	0.597	-0.034	1.879
1927	2013_10221_7	2013_10221_7:250164778	TMS13F1221P0007	IITA-TMS-IBA011412	IITA-TMS-IBA070425	C1	-0.527	-0.316	0.226	-1.099	-1.646	0.535	-1.012	-0.086	1.032	0.298	-0.182	0.563	0.127	-3.1
1928	2013_10221_8	2013_10221_8:250164779	TMS13F1221P0008	IITA-TMS-IBA011412	IITA-TMS-IBA070425	C1	2.011	-0.229	-0.462	-4.581	-2.189	-1.338	1.364	NA	NA	-1.815	-0.437	0.346	-0.059	NA
1929	2013_10221_9	2013_10221_9:250164780	TMS13F1221P0009	IITA-TMS-IBA011412	IITA-TMS-IBA070425	C1	1.923	0.271	-0.447	2.674	-2.001	-1.445	1.168	NA	NA	0.303	-0.169	0.597	-0.295	NA
1930	2013_10303_2	2013_10303_2:250251367	TMS13F1303P0002	IITA-TMS-IBA030060	IITA-TMS-MOK940583	C1	-0.536	0.56	0.198	0.789	0.341	0.457	-0.034	-1.099	0.522	-0.61	0.11	0.752	0.057	2.717
1931	2013_10303_3	2013_10303_3:250251368	TMS13F1303P0003	IITA-TMS-IBA030060	IITA-TMS-MOK940583	C1	-0.603	-0.442	0.965	-1.446	0.341	0.457	-0.493	-0.097	-0.118	-0.61	0.206	0.422	0.058	0.676
1932	2013_10303_5	2013_10303_5:250164470	TMS13F1303P0005	IITA-TMS-IBA030060	IITA-TMS-MOK940583	C1	-0.973	0.063	0.475	0.827	0.296	0.535	0.461	NA	0.067	-0.642	-0.148	0.594	0.163	4.404
1933	2013_10303_6	2013_10303_6:250164471	TMS13F1303P0006	IITA-TMS-IBA030060	IITA-TMS-MOK940583	C1	1.175	-0.65	-0.442	0.236	0.356	0.535	-1.012	0.917	0.029	-0.723	0.276	0.512	0.011	-4.139
1934	2013_10306_2	2013_10306_2:250164473	TMS13F1306P0002	IITA-TMS-IBA030060	IITA-TMS-IBA000355	C1	-0.593	0.022	0.26	-0.92	-1.684	0.307	0.046	0.77	1.07	0.333	-0.108	-0.365	-0.035	5.452
1935	2013_10306_3	2013_10306_3:250251370	TMS13F1306P0003	IITA-TMS-IBA030060	IITA-TMS-IBA000355	C1	-0.358	0.341	-0.152	1.211	-1.322	0.441	-0.004	0.163	-0.472	0.271	-0.078	-0.378	0.116	4.701
1936	2013_10306_4	2013_10306_4:250251371	TMS13F1306P0004	IITA-TMS-IBA030060	IITA-TMS-IBA000355	C1	-0.598	0.071	-0.461	1.427	1.262	-0.5	0.082	0.427	-0.572	0.246	0.279	0.54	0.051	-0.404
1937	2013_10306_5	2013_10306_5:250164477	TMS13F1306P0005	IITA-TMS-IBA030060	IITA-TMS-IBA000355	C1	1.879	0.063	-0.526	-2.176	-2.707	0.535	-1.041	NA	-1.939	0.359	-0.148	0.094	-0.077	4.73
1938	2013_10306_7	2013_10306_7:250164478	TMS13F1306P0007	IITA-TMS-IBA030060	IITA-TMS-IBA000355	C1	-0.627	0.018	0.56	-1.767	3.025	-1.468	-0.01	-0.086	1.032	0.298	0.152	-0.104	0.073	1.676
1939	2013_10307_23	2013_10307_23:250251324	TMS13F1307P0023	IITA-TMS-IBA030060	IITA-TMS-IBA010903	C1	-0.498	0.684	-0.314	0.418	-1.149	0.457	-0.034	0.654	1.204	0.266	-0.152	-0.371	0.146	1.549
1940	2013_10309_3	2013_10309_3:250164481	TMS13F1309P0003	IITA-TMS-IBA030060	IITA-TMS-IBA030075	C1	-0.423	0.172	0.354	-0.311	-1.007	0.507	0.234	0.508	1.519	0.244	-0.07	0.932	0.021	-2.417
1941	2013_10340_1	2013_10340_1:250164482	TMS13F1340P0001	IITA-TMS-MM970016	IITA-TMS-IBA000017	C1	-0.973	0.063	0.976	2.83	-0.705	0.535	-1.041	NA	1.07	-0.141	-0.148	-0.407	0.003	-8.215
1942	2013_10340_2	2013_10340_2:250164483	TMS13F1340P0002	IITA-TMS-MM970016	IITA-TMS-IBA000017	C1	-0.799	-0.654	0.64	-1.082	3.574	-1.385	-2.537	NA	NA	-0.729	-0.248	-0.473	-0.362	NA
1943	2013_10340_3	2013_10340_3:250164484	TMS13F1340P0003	IITA-TMS-MM970016	IITA-TMS-IBA000017	C1	-0.691	0.772	-0.462	1.426	3.817	-1.338	-1.639	NA	NA	0.187	-0.437	-0.655	-0.099	8.147
1944	2013_10340_4	2013_10340_4:250164485	TMS13F1340P0004	IITA-TMS-MM970016	IITA-TMS-IBA000017	C1	-0.662	0.302	-0.415	1.446	-1.799	0.115	-0.399	0.238	-2.886	0.311	-0.106	-0.368	0.164	-2.41
1945	2013_10340_5	2013_10340_5:250164486	TMS13F1340P0005	IITA-TMS-MM970016	IITA-TMS-IBA000017	C1	NA	NA	NA	NA	NA	NA	NA	NA	NA	NA	NA	NA	NA	NA
1946	2013_10340_7	2013_10340_7:250164488	TMS13F1340P0007	IITA-TMS-MM970016	IITA-TMS-IBA000017	C1	-1.08	-0.73	-0.447	-3.333	-2.001	0.557	3.17	NA	NA	-0.698	-0.169	-0.403	0.126	4.182
1947	2013_10340_8	2013_10340_8:250164489	TMS13F1340P0008	IITA-TMS-MM970016	IITA-TMS-IBA000017	C1	-0.799	-0.654	0.64	0.92	-2.431	0.617	-2.537	NA	NA	0.272	-0.248	-0.473	-0.042	-9.13
1948	2013_10344_1	2013_10344_1:250164784	TMS13F1344P0001	IITA-TMS-IBA970425	IITA-TMS-IBA940018	C1	-0.611	-0.569	0.539	1.426	-2.189	0.664	-1.639	-1.498	NA	0.187	-0.437	1.347	-0.229	-8.279
1949	2013_10344_2	2013_10344_2:250164785	TMS13F1344P0002	IITA-TMS-IBA970425	IITA-TMS-IBA940018	C1	-0.973	0.063	-0.526	1.829	-2.207	0.535	0.461	NA	0.067	-1.142	-0.148	0.594	0.138	3.503
1950	2013_10344_3	2013_10344_3:250164786	TMS13F1344P0003	IITA-TMS-IBA970425	IITA-TMS-IBA940018	C1	1.908	0.018	-0.442	-0.431	-0.979	-0.133	-1.012	0.917	0.029	-0.369	-0.182	-0.437	-0.087	2.878
1951	2013_10344_4	2013_10344_4:250164787	TMS13F1344P0004	IITA-TMS-IBA970425	IITA-TMS-IBA940018	C1	-0.691	-0.229	0.539	1.426	-0.187	0.664	-1.639	NA	NA	0.187	-0.437	0.346	0.031	3.74
1952	2013_10344_5	2013_10344_5:250164788	TMS13F1344P0005	IITA-TMS-IBA970425	IITA-TMS-IBA940018	C1	NA	NA	NA	NA	NA	NA	NA	NA	NA	NA	NA	NA	NA	NA
1953	2013_10344_6	2013_10344_6:250164789	TMS13F1344P0006	IITA-TMS-IBA970425	IITA-TMS-IBA940018	C1	-0.799	-0.654	-0.361	0.92	-2.431	0.617	-2.537	NA	NA	NA	NA	NA	NA	NA
1954	2013_10344_7	2013_10344_7:250164790	TMS13F1344P0007	IITA-TMS-IBA970425	IITA-TMS-IBA940018	C1	NA	NA	NA	NA	NA	NA	NA	NA	NA	NA	NA	NA	NA	NA
1955	2013_10344_8	2013_10344_8:250164791	TMS13F1344P0008	IITA-TMS-IBA970425	IITA-TMS-IBA940018	C1	-0.783	0.195	0.211	-1.398	-3.524	0.307	0.046	0.089	0.067	-0.668	0.037	0.45	0.141	3.211
1956	2013_10350_1	2013_10350_1:250164490	TMS13F1350P0001	IITA-TMS-IBA971149	IITA-TMS-IBA020129	C1	-0.589	0.68	-0.648	1.025	2.997	-0.828	0.234	-1.498	0.516	-0.443	0.142	-0.598	-0.029	4.637
1957	2013_10350_2	2013_10350_2:250164491	TMS13F1350P0002	IITA-TMS-IBA971149	IITA-TMS-IBA020129	C1	1.679	0.564	-0.526	-0.174	1.297	-0.467	0.461	NA	1.07	0.415	-0.128	-0.41	0.05	4.73
1958	2013_10350_3	2013_10350_3:250164492	TMS13F1350P0003	IITA-TMS-IBA971149	IITA-TMS-IBA020129	C1	-0.799	-0.654	-0.361	-1.082	-2.431	0.617	-1.536	NA	NA	0.272	-0.248	-0.473	-0.172	0.783
1959	2013_10350_4	2013_10350_4:250164493	TMS13F1350P0004	IITA-TMS-IBA971149	IITA-TMS-IBA020129	C1	-0.691	0.772	0.539	1.426	-2.189	0.664	-0.638	NA	NA	0.187	0.565	-0.655	0.151	4.241
1960	2013_10350_5	2013_10350_5:250164494	TMS13F1350P0005	IITA-TMS-IBA971149	IITA-TMS-IBA020129	C1	1.529	0.063	0.976	0.827	-1.706	0.535	0.461	NA	1.07	0.359	-0.148	-0.407	0.123	-5.494
1961	2013_10350_6	2013_10350_6:250164495	TMS13F1350P0006	IITA-TMS-IBA971149	IITA-TMS-IBA020129	C1	2.503	-0.654	-0.361	-1.082	-2.431	0.617	-2.537	NA	NA	0.272	-0.248	-0.473	-0.262	1.284
1962	2013_10365_23	2013_10365_23:250164396	TMS13F1365P0023	IITA-TMS-IBA974766	IITA-TMS-IBA930007	C1	-0.623	-0.438	0.976	-1.175	-0.705	0.535	4.467	NA	1.07	0.359	-0.148	-0.407	0.078	0.899
1963	2013_10365_24	2013_10365_24:250164397	TMS13F1365P0024	IITA-TMS-IBA974766	IITA-TMS-IBA930007	C1	-0.799	-0.654	0.64	0.92	-0.43	-1.385	2.469	NA	NA	0.272	-0.248	-0.473	0.008	7.092
1964	2013_10365_25	2013_10365_25:250164398	TMS13F1365P0025	IITA-TMS-IBA974766	IITA-TMS-IBA930007	C1	-0.691	0.772	-0.462	1.426	-4.191	0.664	-1.639	NA	NA	0.187	0.565	0.346	0.101	6.043
1965	2013_10365_26	2013_10365_26:250164399	TMS13F1365P0026	IITA-TMS-IBA974766	IITA-TMS-IBA930007	C1	1.529	1.566	0.475	1.829	0.296	0.535	1.463	NA	1.07	0.359	0.352	0.594	-0.072	-0.653
1966	2013_10365_27	2013_10365_27:250164400	TMS13F1365P0027	IITA-TMS-IBA974766	IITA-TMS-IBA930007	C1	-0.799	-0.654	0.64	0.92	-2.431	-1.385	4.471	NA	NA	0.272	-0.248	-0.473	0.138	10.697
1967	2013_10365_28	2013_10365_28:250164401	TMS13F1365P0028	IITA-TMS-IBA974766	IITA-TMS-IBA930007	C1	0.945	-0.029	0.02	-2.314	-1.674	0.507	-0.434	0.508	1.519	0.225	-0.192	-0.598	0.101	7.652
1968	2013_10365_29	2013_10365_29:250164402	TMS13F1365P0029	IITA-TMS-IBA974766	IITA-TMS-IBA930007	C1	-0.783	-0.07	0.428	-0.448	0.483	0.307	0.046	0.543	-1.939	0.142	-0.108	-0.365	0.034	7.626
1969	2013_10365_30	2013_10365_30:250164403	TMS13F1365P0030	IITA-TMS-IBA974766	IITA-TMS-IBA930007	C1	-0.727	0.018	-0.442	1.571	-1.646	-0.133	-0.01	-0.086	0.029	-0.369	-0.182	0.563	0.05	1.208
1970	2013_10365_31	2013_10365_31:250164404	TMS13F1365P0031	IITA-TMS-IBA974766	IITA-TMS-IBA930007	C1	-0.589	-0.322	0.354	-2.314	0.328	-0.16	0.234	-1.498	1.519	0.225	0.142	1.737	0.091	5.415
1971	2013_10365_32	2013_10365_32:250164405	TMS13F1365P0032	IITA-TMS-IBA974766	IITA-TMS-IBA930007	C1	1.229	0.063	-0.026	0.827	-2.707	-0.467	3.465	NA	0.067	-1.643	-0.148	-0.407	0.128	4.382
1972	2013_10365_33	2013_10365_33:250164406	TMS13F1365P0033	IITA-TMS-IBA974766	IITA-TMS-IBA930007	C1	-0.799	-0.654	0.64	0.92	-0.43	0.617	0.466	NA	NA	0.272	-0.248	-0.473	0.008	7.092
1973	2013_10365_34	2013_10365_34:250164407	TMS13F1365P0034	IITA-TMS-IBA974766	IITA-TMS-IBA930007	C1	2.011	-0.229	-0.462	1.426	-0.187	0.664	-0.638	NA	NA	0.187	0.565	0.346	-0.219	NA
1974	2013_10365_35	2013_10365_35:250164408	TMS13F1365P0035	IITA-TMS-IBA974766	IITA-TMS-IBA930007	C1	1.923	0.271	0.554	-1.331	0.001	0.557	3.17	NA	NA	0.303	-0.169	0.597	0.006	3.481
1975	2013_10365_36	2013_10365_36:250164409	TMS13F1365P0036	IITA-TMS-IBA974766	IITA-TMS-IBA930007	C1	-0.675	0.228	-0.371	1.497	2.698	-0.23	-0.084	-0.474	-0.449	0.278	-0.143	-0.409	0.028	6.514
1976	2013_10365_37	2013_10365_37:250164410	TMS13F1365P0037	IITA-TMS-IBA974766	IITA-TMS-IBA930007	C1	1.746	-0.029	0.354	-0.311	-2.342	0.507	3.573	-1.498	-1.491	0.225	-0.192	-0.598	0.101	0.128
1977	2013_10365_38	2013_10365_38:250164411	TMS13F1365P0038	IITA-TMS-IBA974766	IITA-TMS-IBA930007	C1	-0.973	0.564	-0.526	1.829	-1.706	0.535	0.461	NA	1.07	0.359	-0.148	-0.407	-0.192	-5.16
1978	2013_10365_39	2013_10365_39:250164412	TMS13F1365P0039	IITA-TMS-IBA974766	IITA-TMS-IBA930007	C1	2.203	0.347	0.64	0.92	-2.431	0.617	-2.537	NA	NA	0.272	-0.248	-0.473	-0.012	-0.518
1979	2013_10365_40	2013_10365_40:250164413	TMS13F1365P0040	IITA-TMS-IBA974766	IITA-TMS-IBA930007	C1	-0.564	0.371	-0.693	0.524	-0.389	0.456	2.889	-0.387	-1.491	0.273	0.023	-0.486	0.028	5.288
1980	2013_10365_41	2013_10365_41:250164414	TMS13F1365P0041	IITA-TMS-IBA974766	IITA-TMS-IBA930007	C1	1.923	-0.73	-0.447	0.672	-2.001	0.557	-1.835	NA	NA	0.303	-0.169	-0.403	0.126	NA
1981	2013_10368_1	2013_10368_1:250164415	TMS13F1368P0001	IITA-TMS-IBA974769	IITA-TMS-IBA930007	C1	-1.08	0.271	0.554	2.674	0.001	0.557	1.168	NA	NA	-0.698	-0.169	0.597	-0.074	NA
1982	2013_10368_10	2013_10368_10:250164156	TMS13F1368P0010	IITA-TMS-IBA974769	IITA-TMS-IBA930007	C1	-0.27	-0.609	0.82	-0.959	-0.465	0.1	-0.275	0.133	-1.552	0.179	0.013	0.933	0.066	4.424
1983	2013_10368_11	2013_10368_11:250164157	TMS13F1368P0011	IITA-TMS-IBA974769	IITA-TMS-IBA930007	C1	-0.099	0.347	-0.361	-3.084	3.574	0.617	-1.536	NA	NA	0.272	-0.248	0.528	0.118	4.588
1984	2013_10368_12	2013_10368_12:250164158	TMS13F1368P0012	IITA-TMS-IBA974769	IITA-TMS-IBA930007	C1	0.745	-0.029	0.02	1.025	0.328	0.507	2.237	-1.498	1.519	0.225	0.142	1.07	-0.066	2.05
1985	2013_10368_13	2013_10368_13:250164159	TMS13F1368P0013	IITA-TMS-IBA974769	IITA-TMS-IBA930007	C1	0.221	-0.73	0.554	2.674	0.001	0.557	3.17	NA	NA	0.303	-0.169	0.597	0.066	-3.428
1986	2013_10368_14	2013_10368_14:250164160	TMS13F1368P0014	IITA-TMS-IBA974769	IITA-TMS-IBA930007	C1	-0.099	0.347	-0.361	0.92	-0.43	0.617	0.466	NA	NA	0.272	-0.248	1.528	0.008	7.893
1987	2013_10368_15	2013_10368_15:250164161	TMS13F1368P0015	IITA-TMS-IBA974769	IITA-TMS-IBA930007	C1	-0.691	-0.229	0.539	1.426	-0.187	-1.338	3.366	NA	NA	0.187	0.565	-0.655	0.161	3.64
1988	2013_10368_16	2013_10368_16:250164162	TMS13F1368P0016	IITA-TMS-IBA974769	IITA-TMS-IBA930007	C1	-0.623	-0.438	0.475	0.827	0.296	0.535	2.464	NA	-1.939	0.359	-0.148	1.095	-0.107	-3.057
1989	2013_10368_17	2013_10368_17:250164163	TMS13F1368P0017	IITA-TMS-IBA974769	IITA-TMS-IBA930007	C1	0.502	-0.654	0.64	-3.084	-0.43	-1.385	-1.536	NA	NA	0.272	-0.248	0.528	-0.052	1.084
1990	2013_10368_18	2013_10368_18:250164164	TMS13F1368P0018	IITA-TMS-IBA974769	IITA-TMS-IBA930007	C1	1.01	-0.229	0.539	1.426	-0.187	0.664	3.366	NA	NA	0.187	0.565	-0.655	0.041	2.538
1991	2013_10368_2	2013_10368_2:250164416	TMS13F1368P0002	IITA-TMS-IBA974769	IITA-TMS-IBA930007	C1	-0.799	0.347	-0.361	0.92	-0.43	0.617	4.471	NA	NA	0.272	-0.248	-0.473	0.088	7.893
1992	2013_10368_20	2013_10368_20:250164166	TMS13F1368P0020	IITA-TMS-IBA974769	IITA-TMS-IBA930007	C1	1.903	0.347	-0.361	0.92	3.574	-1.385	-2.537	NA	NA	0.272	-0.248	0.528	0.028	7.192
1993	2013_10368_21	2013_10368_21:250164167	TMS13F1368P0021	IITA-TMS-IBA974769	IITA-TMS-IBA930007	C1	1.613	-1.659	1.022	-0.311	-2.342	0.507	2.237	1.511	-1.491	0.238	0.245	0.385	-0.119	9.949
1994	2013_10368_22	2013_10368_22:250164168	TMS13F1368P0022	IITA-TMS-IBA974769	IITA-TMS-IBA930007	C1	1.622	0.271	0.554	-1.331	0.001	0.557	0.167	NA	NA	0.303	-0.169	0.597	-0.205	-1.526
1995	2013_10368_3	2013_10368_3:250164417	TMS13F1368P0003	IITA-TMS-IBA974769	IITA-TMS-IBA930007	C1	1.31	-1.23	0.539	1.426	-0.187	0.664	-0.638	NA	NA	0.187	0.565	0.346	-0.009	4.942
1996	2013_10368_4	2013_10368_4:250164418	TMS13F1368P0004	IITA-TMS-IBA974769	IITA-TMS-IBA930007	C1	-1.08	NA	0.554	0.672	-2.001	0.557	-0.834	NA	NA	0.303	-0.169	-0.403	0.046	-3.428
1997	2013_10368_5	2013_10368_5:250164419	TMS13F1368P0005	IITA-TMS-IBA974769	IITA-TMS-IBA930007	C1	2.503	-0.654	-0.361	-3.084	-0.43	0.617	-2.537	NA	NA	0.272	-0.248	-0.473	-0.052	2.285
1998	2013_10368_6	2013_10368_6:250164420	TMS13F1368P0006	IITA-TMS-IBA974769	IITA-TMS-IBA930007	C1	2.011	-1.23	0.539	-4.581	-0.187	0.664	-1.639	NA	NA	0.187	0.565	1.347	0.011	NA
1999	2013_10368_7	2013_10368_7:250164421	TMS13F1368P0007	IITA-TMS-IBA974769	IITA-TMS-IBA930007	C1	0.829	-0.438	0.475	-2.176	0.296	0.535	0.461	NA	NA	0.359	-0.148	1.095	0.093	-5.761
2000	2013_10368_8	2013_10368_8:250164422	TMS13F1368P0008	IITA-TMS-IBA974769	IITA-TMS-IBA930007	C1	-0.393	-0.65	0.893	0.904	0.356	-0.8	-0.678	0.917	1.032	-0.036	-0.182	0.563	-0.043	4.581
2001	2013_10368_9	2013_10368_9:250164155	TMS13F1368P0009	IITA-TMS-IBA974769	IITA-TMS-IBA930007	C1	-0.691	NA	0.539	1.426	-0.187	-1.338	1.364	NA	NA	NA	NA	NA	NA	NA
2002	2013_10375_1	2013_10375_1:250164496	TMS13F1375P0001	IITA-TMS-IBA000211	KALESO	C1	1.842	1.021	0.226	0.236	2.692	-1.468	-1.012	-0.086	0.029	-1.037	-0.182	-0.437	0.103	5.65
2003	2013_10375_2	2013_10375_2:250164497	TMS13F1375P0002	IITA-TMS-IBA000211	KALESO	C1	1.31	-0.229	-0.462	1.426	3.817	0.664	-0.638	NA	NA	0.187	0.565	0.346	-0.059	10.55
[truncated: 3,133 more rows]

## Sheet: Supplementry Table S3
Supplementary Table S3: The pairwise estimates of genetic (lower diagonal) and phenotypic correlations (upper diagonal) using GBLUPS and BLUPS respectively among the 14 traits.
	CMD severity	CGM severity	Apical pubescence	Apical leaf color	Petiole color	Mature leaf greeness	Leaf shape	Plant type	Outer stem color	Periderm color	Cortex color	Total carotenoid	Harvest index	Dry matter content
CMD severity	1	0.04	-0.12	-0.14	0.02	0	-0.07	0.08	-0.01	0.02	-0.02	-0.07	-0.14	-0.08
CGM severity	0.06	1	-0.27	0.06	-0.07	0.06	0.04	-0.1	0.07	-0.04	0.04	0.05	0.06	-0.03
Apical pubescence	-0.17	-0.51	1	-0.08	0.06	-0.05	0	0.13	-0.02	-0.04	-0.06	0.03	0.01	0.05
Apical leaf color	-0.18	0.12	-0.12	1	0.01	0.1	0.02	0.03	-0.01	0.08	0.03	0.03	-0.02	0.03
Petiole color	0.01	-0.24	0.09	-0.02	1	-0.65	0	0.02	-0.05	-0.01	0.01	-0.22	-0.05	0.06
Mature leaf greeness	-0.02	0.2	-0.09	0.17	-0.84	1	-0.03	0.07	0.08	0	-0.01	0.17	0.02	-0.04
Leaf shape	0.01	0.11	-0.01	-0.01	-0.01	-0.01	1	0.05	-0.05	0.01	0.01	-0.01	0.04	0.01
Plant type	0.11	-0.15	0.1	0.04	0.04	0.06	0.09	1	0.02	0.08	-0.02	-0.18	0.05	0.07
Outer stem color	-0.09	0.21	-0.03	0.01	-0.12	0.13	-0.13	-0.05	1	-0.07	0.04	0.12	-0.11	-0.05
Periderm color	0.04	-0.12	-0.08	0.14	0.01	0	0.04	0.17	-0.18	1	0.08	-0.12	-0.07	0.13
Cortex color	-0.05	0.07	-0.1	0.06	0.03	-0.01	-0.02	-0.07	0.15	0.08	1	0.27	-0.09	-0.04
Total carotenoid	-0.09	0.15	0.06	0.05	-0.29	0.25	0	-0.34	0.24	-0.2	0.35	1	-0.05	-0.31
Harvest index	0.01	0.19	-0.03	-0.08	-0.13	0.12	0.11	0.04	-0.19	-0.09	-0.18	-0.13	1	0.01
Dry matter content	-0.11	-0.03	0.11	0.09	0.09	-0.06	-0.02	0.24	-0.04	0.22	-0.06	-0.42	-0.03	1
